# Supplementary material for: PRDM3 attenuates pancreatitis and pancreatic tumorigenesis by regulating inflammatory response
Source: Cell Death Dis. 2020 Mar 16;11(3):187. doi: 10.1038/s41419-020-2371-x (PMC7075911; doi:10.1038/s41419-020-2371-x)
Supplement: Supplementary file 8 — Supplementary Table 2 [file 41419_2020_2371_MOESM8_ESM.xlsx]

## Sheet: differentially expressed genes
Symbol	logFC	P.Value
4732440D04Rik	2.75269	0.0104927
Gm2147	-1.54261	0.0337302
Gm38372	3.54925	0.0034357
Gm26901	1.62439	0.0286964
A830018L16Rik	-2.63202	0.0331179
Slco5a1	2.59785	0.00348231
Xkr9	1.95636	0.0136319
Sbspon	-2.93411	0.00373872
Jph1	1.04248	0.0340442
Gm7846	-1.54261	0.0337302
Dst	1.79584	0.0263585
Gm5266	1.62439	0.0286964
Gm3617	-1.54261	0.0337302
Gm15832	2.24296	0.0334146
Il1r2	2.12909	0.0026779
Il18r1	2.3597	0.00736253
Nck2	1.18878	0.0013178
Gm38228	2.83876	0.00330893
Gm5976	1.62439	0.0286964
Pgap1	1.01957	0.00509764
Gm10561	1.31471	0.0271588
Gm20257	1.99903	0.0151831
Snord70	-1.54261	0.0337302
Cd28	2.9056	0.022491
Gm11605	1.62439	0.0286964
Idh1	1.43881	0.00588363
Pikfyve	1.22655	0.0108544
6820402A03Rik	1.62439	0.0286964
Igfbp2	1.98514	0.0281631
Rufy4	1.20016	0.0291988
Vil1	2.58926	0.0101535
Cdk5r2	3.00716	0.00372406
A630095N17Rik	-1.36802	0.0373825
Des	1.75002	0.0374258
Armc9	-1.0759	0.0324887
Prss56	2.34675	0.0287031
Efhd1	-2.57585	0.034174
Gm19582	-2.32051	0.0414056
Hdac4	1.70406	0.0185611
Slco4c1	1.56819	0.0340911
Panct2	1.60308	0.0231978
Inhbb	1.25576	0.0488182
Tmem185b	1.23034	0.0119675
Tmem37	2.30537	0.0225576
Htr5b	7.04711	0.000264301
Cd55	1.36739	0.0468047
C4bp	4.42627	0.000298715
Gm28857	2.88275	0.013569
Pigr	1.9143	0.000295241
Gm37084	-1.54261	0.0337302
Ctse	3.54668	0.0147192
Slc26a9	3.96344	0.00028681
Etnk2	1.89885	0.0202315
Gm15454	1.62439	0.0286964
Gm26642	1.98514	0.0281631
Tnni1	1.99903	0.0151831
Nek7	1.42613	0.00300327
Crb1	1.46913	0.049899
Trove2	1.06281	0.00752423
Lamc2	1.87965	0.0265898
Lamc1	1.47867	0.0154072
Gm8818	3.17635	0.00704401
Rnasel	2.50669	0.0166415
BC034090	-1.17273	0.0279475
Fam163a	-1.88042	0.0167728
Gm10031	1.60308	0.0231978
Tor3a	1.50184	0.0151202
4930523C07Rik	1.03846	0.0238042
Gm6177	-1.54261	0.0337302
Gm37362	-1.54261	0.0337302
Fmo4	2.40601	0.0167674
Fmo1	-1.81539	0.0360689
Fmo2	-1.32259	0.00809808
Gm32391	2.24809	0.0161985
Gm15853	-2.13822	0.0268267
Mgst3	1.05147	0.0158372
3110045C21Rik	2.80397	0.00442323
Ddr2	1.30434	0.0417096
Uhmk1	1.39855	0.00935422
Itln1	2.59056	0.00808724
Cd48	2.39317	0.0414769
Pigm	1.2484	0.0110034
Slamf9	1.64764	0.0341889
Ifi208	3.00716	0.00372406
Ifi204	1.78666	0.0436495
Ifi211	2.01087	0.0403392
Cep170	1.19147	0.0131013
Gm16432	2.52716	0.0480654
Efcab2	1.65457	0.0364873
A430110L20Rik	1.98514	0.0281631
Susd4	2.3597	0.00736253
Gm37254	1.28537	0.0422543
Ptpn14	-1.46763	0.000568604
Prox1	-2.24823	0.00476216
Prox1os	-1.54261	0.0337302
Vash2	3.82663	0.00102884
Atf3	-1.65135	0.00793234
Gm26203	2.22035	0.0346167
Slc30a1	1.10302	0.00222627
Syt14	1.98514	0.0281631
Nmt2	1.11571	0.0383182
Mcm10	2.39221	0.0176675
4930551O13Rik	1.99903	0.0151831
Celf2	1.21352	0.00232873
Pfkfb3	2.24923	0.00253223
Il15ra	1.37727	0.02265
Gm37780	2.83876	0.00330893
Gm37894	2.00703	0.0327964
Stamos	-1.79394	0.0242607
Gm37499	1.98514	0.0281631
Tmem236	2.22035	0.0346167
Gm38257	-2.09586	0.0126049
Pip4k2a	2.39884	0.00395682
Nxph2	-1.04871	0.0433824
Cacna1b	2.3597	0.00736253
Entpd8	1.13585	0.0393236
Stpg3	1.62439	0.0286964
Grin1	1.99903	0.0151831
Phpt1	-1.90618	0.0294871
Fcnaos	-1.91531	0.0196911
Ppp1r26	1.46025	0.0425151
Ncs1	1.3922	0.0088932
Hmcn2	2.22035	0.0346167
Qrfp	-1.90618	0.0294871
Aif1l	-1.44378	0.0322036
Dnm1	-1.70213	0.0166133
Angptl2	1.69584	0.00387327
Zbtb34	1.10763	0.00729685
Gm13414	1.62439	0.0286964
Phf19	2.83876	0.00330893
Gsn	1.03625	0.0244111
Gm43128	2.64471	0.0455624
Gm13443	-1.54261	0.0337302
Gm13436	-1.03968	0.0382311
Zbtb6	2.35757	0.00268704
Olfml2a	-1.27742	0.0312119
Gm13453	1.62439	0.0286964
Gpd2	1.21559	0.00652657
Gm13534	-2.39115	0.0284139
Acvr1	1.38153	0.00689034
Ccdc148	-2.16238	0.0213505
Pla2r1	3.00716	0.00372406
Gm13592	1.62439	0.0286964
Cers6	1.33243	0.0125562
Lrp2	1.62439	0.0286964
Phospho2	1.12839	0.0356023
Rapgef4os3	1.62439	0.0286964
Lnpk1	1.16692	0.0278528
Ttc30a1	2.21784	0.0411589
Cerkl	1.99903	0.0151831
Pde1a	1.98514	0.0281631
Itgav	1.1188	0.0370199
Ube2l6	3.69228	0.00145547
Aplnr	-2.16238	0.0213505
Olfr1033	-3.12381	0.00198831
A330069E16Rik	-2.16238	0.0213505
Creb3l1	-1.04477	0.0133338
Syt13	-2.81856	0.00419849
Alkbh3os1	1.62439	0.0286964
Fjx1	1.37435	0.00553939
Cd44	1.8879	0.0224907
4931422A03Rik	-1.96546	0.0315288
Wt1	3.48358	0.0416736
Zfp770	2.08743	0.0167964
D330050G23Rik	2.22035	0.0346167
Bmf	1.0044	0.0112198
Knstrn	3.3373	0.0108738
Ccdc32	1.18368	0.0126319
Rpusd2	1.20422	0.0191584
Chac1	-1.40885	0.0370368
H3f3c	1.62439	0.0286964
Capn3	1.98514	0.0281631
Mfap1a	1.04765	0.0167708
Duox2	1.22805	0.0352609
Itpripl1	1.09763	0.00659784
Zc3h8	-1.53888	0.018517
9830144P21Rik	2.31737	0.03869
Sirpa	-1.74463	0.0245689
Gm14046	2.3597	0.00736253
Oxt	2.83876	0.00330893
Bmp2	1.24197	0.00282207
Gm14038	-2.16238	0.0213505
Ovol2	1.16568	0.0164345
Zfp442	-2.16238	0.0213505
Nanp	-1.54261	0.0337302
Slc52a3	2.75184	0.011981
Srxn1	1.06097	0.0480426
Gm14165	6.15156	0.00250945
Sox12	-1.01316	0.00429423
Zcchc3	1.14346	0.0111389
Gm26841	1.62439	0.0286964
Id1	1.34931	0.0428364
Efcab8	1.62439	0.0286964
Necab3	1.98514	0.0281631
Gm45609	-2.16238	0.0213505
Gm14239	2.24809	0.0161985
Ggt7	1.19901	0.0395867
Procr	1.41388	0.00444302
Mmp24	1.62439	0.0286964
Gm14168	2.5266	0.0249116
4930405A21Rik	1.75169	0.0213165
Myl9	-3.10246	0.00256591
Mroh8	-1.91531	0.0196911
Gm14286	2.3597	0.00736253
Blcap	1.0988	0.0408023
Arhgap40	1.98514	0.0281631
Gm14221	2.69534	0.0164689
Gm11451	1.41893	0.0395103
Sgk2	1.83012	0.0162135
Gm11454	-1.91531	0.0196911
Gdap1l1	2.61382	0.0346414
2310001K24Rik	1.98514	0.0281631
Wfdc12	1.99903	0.0151831
Dbndd2	3.00716	0.00372406
Wfdc16	-1.91531	0.0196911
Wfdc3	-2.25505	0.00862423
Ube2c	1.26126	0.0475503
Zmynd8	1.35157	0.0499295
Sulf2	1.0569	0.00131292
Prex1	1.02178	0.0480734
Znfx1	1.08591	0.00233239
Snai1	1.84913	0.00866587
Ube2v1	1.65457	0.0364873
Cebpb	-1.35051	0.0273505
Sall4	-2.52663	0.00570196
Gm14261	-2.27884	0.00831713
Gcnt7	2.39317	0.0414769
Cdh4	-2.49991	0.0292261
Ss18l1	1.03699	0.0257058
Col9a3	-1.9168	0.018395
Col20a1	-1.96989	0.00939117
Srms	2.60978	0.00457341
n-R5s194	1.99903	0.0151831
Zfhx4	1.62439	0.0286964
Zc2hc1a	1.75047	0.0123773
Gm16685	1.99903	0.0151831
Gm43525	-1.19718	0.0467643
Gm43672	-1.81841	0.0143727
Gm38197	-2.80858	0.0107926
Gm43203	3.00716	0.00372406
8430422M14Rik	-2.5149	0.0082978
Mccc1os	-2.52663	0.00570196
D3Ertd254e	1.20682	0.0485177
Ankrd50	1.04657	0.00871293
Abhd18	1.40329	0.0320213
6430590A07Rik	-1.90618	0.0294871
Pabpc4l	2.24809	0.0161985
4930577N17Rik	-1.91531	0.0196911
Gm37968	1.62439	0.0286964
Foxo1	1.03842	0.0120673
Gm43437	-1.90618	0.0294871
Med12l	-2.93174	0.0445396
P2ry14	-1.54217	0.000820742
P2ry1	2.17332	0.017558
Plch1	-1.00269	0.0197316
Gm42568	-2.5149	0.0082978
Schip1	2.22035	0.0346167
Rpl32-ps	-1.54261	0.0337302
Wdr49	-1.54261	0.0337302
Gm37672	-1.90618	0.0294871
4930579G24Rik	-1.54261	0.0337302
Gucy1a3	-2.95096	0.00259368
Tlr2	1.00846	0.029616
Prss48	-2.16238	0.0213505
Kirrel	1.95636	0.0136319
Etv3	1.08044	0.0493773
Crabp2	-2.68189	0.0102865
Tsacc	1.62439	0.0286964
Gm17146	2.22035	0.0346167
Dcst1	2.83876	0.00330893
Dcst2	-1.54261	0.0337302
Adar	1.33541	0.0400941
Gm19710	-2.14401	0.0350402
Sprr2a3	1.62439	0.0286964
Sprr1a	1.9225	0.0061027
S100a10	2.3923	0.0259068
Gm15264	1.62439	0.0286964
Gm4349	3.25404	0.00632032
Car14	1.62439	0.0286964
Gm42743	2.52716	0.0480654
Fcgr1	2.21784	0.0411589
Gm43534	-2.92044	0.0177439
Ankrd34a	1.98514	0.0281631
Ankrd35	1.83298	0.00740991
Gja8	1.62439	0.0286964
Prkab2	1.01118	0.0495006
Notch2	1.1074	0.011184
Gm43189	-1.90618	0.0294871
Zfp697	1.29441	0.0483814
Gm43024	-1.91531	0.0196911
Mab21l3	-1.83609	0.00819352
A230001M10Rik	-2.27884	0.00831713
Gm43063	1.99903	0.0151831
Dclre1b	1.53159	0.00770045
Gm43696	1.62439	0.0286964
Csf1	1.02572	0.00844998
Gstm6	1.78422	0.0355145
Gstm3	3.62659	0.00468704
Atxn7l2	-1.31171	0.0320299
Gm37859	-3.10246	0.00256591
Gpsm2	2.45911	0.0307893
Amy2b	-3.84243	0.00252175
Trmt13	1.90818	0.0453392
Gm42928	-1.95652	0.00909641
A530020G20Rik	1.99903	0.0151831
Gm43823	1.98514	0.0281631
Gm17494	-1.54261	0.0337302
Gm42974	-1.54261	0.0337302
Rrh	2.43645	0.0192839
Lef1	2.39317	0.0414769
Gm43194	2.29892	0.00563581
4933401H06Rik	-2.95096	0.00259368
Gm43428	2.04382	0.0318385
Dapp1	1.27771	0.0112681
Ddah1	-1.54261	0.0337302
Fpgt	1.1181	0.0051281
Gm42611	1.62439	0.0286964
Tox	1.29308	0.00164048
Gm11830	1.99903	0.0151831
Cdh17	1.62439	0.0286964
Gm11868	-1.54261	0.0337302
Faxc	2.44089	0.0148959
Gm11889	-1.54261	0.0337302
4933421O10Rik	-1.01266	0.0375828
Rngtt	1.08389	0.0231278
Aqp7	1.62439	0.0286964
Fam219a	1.23918	0.0117573
Rusc2	1.03638	0.0395622
Arhgef39	2.8422	0.0016418
Car9	1.33019	0.0487522
Melk	2.46472	0.0407426
Gm22518	-2.16238	0.0213505
Coro2a	2.12592	0.00619241
Tbc1d2	-1.34122	0.0200111
Murc	2.39317	0.0414769
Baat	1.98514	0.0281631
Aldob	-2.44456	0.0325613
Amd-ps4	2.60978	0.00457341
Gm12482	-2.63202	0.0331179
Ctnnal1	1.52845	0.0428169
Alad	-1.23096	0.0217625
Kif12	-3.07652	0.0293689
Megf9	1.11243	0.0109046
C630043F03Rik	-2.30657	0.0188494
Aldoart1	-2.14401	0.0350402
Acer2	1.39947	0.0337087
Hacd4	-2.16238	0.0213505
Mrpl48-ps	-1.54261	0.0337302
Jun	-1.24693	0.0156446
9530080O11Rik	-1.90618	0.0294871
Cyp2j5	-3.07211	0.00462076
Gm12676	-3.07211	0.00462076
Ak4	1.17266	0.0103195
1700024P16Rik	3.20094	0.00185103
Dhcr24	1.05898	0.00278454
Pars2	1.44822	0.0293449
Mroh7	1.98514	0.0281631
Dio1	1.92796	0.0145238
Lrp8	3.20094	0.00185103
Podn	-1.90618	0.0294871
Bend5	1.3809	0.0365872
Tesk2	-1.4856	0.0411332
Gm12867	2.56647	0.0195476
Gm12868	2.83876	0.00330893
Hpcal4	2.80397	0.00442323
Gm22154	-1.54261	0.0337302
Gm12932	1.62439	0.0286964
Ftl2-ps	-1.90618	0.0294871
Col8a2	1.62439	0.0286964
Dlgap3	1.01804	0.00999066
Phc2	1.02646	0.0358371
Tmem54	2.88275	0.013569
Ccdc28b	1.43669	0.00884787
Ptpru	-1.35298	0.00787122
Gm10300	-1.91531	0.0196911
Xkr8	-1.92255	0.0415465
Themis2	2.24809	0.0161985
Sfn	1.36249	0.000701592
Sh3bgrl3	1.46354	0.000908666
Paqr7	1.75169	0.0213165
Rhd	2.23735	0.0214402
Stpg1	-2.02236	0.0249984
Grhl3	3.69766	0.00181753
Ifnlr1	1.27333	0.0112927
Id3	2.06092	0.00564064
Zfp46	1.50809	0.00775282
Ephb2	1.25568	0.0135292
C1qa	1.3523	0.0357943
Wnt4	1.01613	0.0473782
Cda	1.08849	0.0476198
Pla2g2f	-1.39233	0.039943
Gm13017	2.83876	0.00330893
Gm13032	2.43645	0.0192839
Padi2	-1.54132	0.00142349
Gm13031	2.39317	0.0414769
Pramef12os	2.3597	0.00736253
Trmt112-ps2	-1.90618	0.0294871
Spsb1	1.91022	0.0128551
Uts2	2.75911	0.0351205
Ajap1	2.59056	0.00808724
Morn1	-1.51343	0.0064799
Gm16023	2.24809	0.0161985
Mterf1b	2.24296	0.0334146
Fzd1	1.29266	0.042142
Steap2	-1.54261	0.0337302
Adam22	1.99903	0.0151831
Abcb4	3.60223	0.0151726
Gm8539	1.62439	0.0286964
Gm6560	2.1885	0.046424
Gm43566	2.75269	0.0104927
Gm43389	2.04382	0.0318385
2900005J15Rik	2.59056	0.00808724
Actr3b	2.22035	0.0346167
Dpp6	-1.91531	0.0196911
Otof	1.62439	0.0286964
Gm9899	2.04382	0.0318385
Kcnk3	2.82907	0.0131265
Slc35f6	1.22855	0.00254055
Emilin1	-1.50063	0.0038907
Slc5a6	-1.47648	0.0180307
Gm29609	-1.54261	0.0337302
Ywhah	1.11894	0.0127318
Fgfr3	-2.27798	0.0108604
Grk4	1.40815	0.0492453
Plk-ps1	3.18715	0.00199578
Afap1	1.64382	0.00797839
2210406O10Rik	-2.27884	0.00831713
Zfp518b	2.22423	0.0366589
Gm42551	-2.76135	0.00363385
Kcnip4	-1.54261	0.0337302
Sod3	1.64764	0.0341889
Klf3	1.40551	0.0238291
C230096K16Rik	-1.54088	0.0246925
Tlr1	1.99903	0.0151831
Gm43289	-1.91531	0.0196911
Gm42725	1.62439	0.0286964
Gm3822	-2.14401	0.0350402
Atp10d	2.0119	0.00455005
Nipal1	1.19943	0.00809893
Sgcb	1.61366	0.0435666
Kit	1.03902	0.0151645
4930432L08Rik	-1.54261	0.0337302
Hopx	1.72766	0.0462876
Ugt2b34	1.26087	0.0206384
Mob1b	1.00079	0.0351269
Gm15682	1.99903	0.0151831
Eif5al3-ps	1.99903	0.0151831
Alb	2.47573	0.0123555
Cxcl5	4.40456	0.00065502
Btc	1.68358	0.00478718
Cxcl11	3.17437	0.0241437
Sowahb	1.26366	0.00527003
Antxr2	1.74228	0.0137775
Gm42759	2.39317	0.0414769
Prkg2	1.98514	0.0281631
5430416N02Rik	1.72136	0.0165757
Gm43511	1.99903	0.0151831
Agpat9	1.90216	0.0174806
Nkx6-1	-2.77782	0.00559123
Gm20548	1.98514	0.0281631
Slc10a6	2.21784	0.0411589
Spp1	-1.37603	0.00590235
Zfp951	-2.99477	0.0398942
Lrrc8b	1.58035	0.0154558
Gm28050	1.62439	0.0286964
Tgfbr3	1.88191	0.0090021
A430072P03Rik	-1.12393	0.0417666
Gm22270	1.77173	0.013409
Slc26a1	2.11447	0.00817068
Vmn2r8	1.62439	0.0286964
Vmn2r13	1.62439	0.0286964
Gm8508	1.62439	0.0286964
Gm26779	-2.45699	0.0477068
Gm15446	4.44968	0.0017924
Gm43136	2.24809	0.0161985
Pgam5	1.17903	0.0162631
Kctd10	1.14344	0.00679007
1500011B03Rik	1.46815	0.00861833
Oasl2	2.35645	0.00335988
Gm42903	1.62439	0.0286964
Msi1	1.5877	0.0353436
1110006O24Rik	1.62439	0.0286964
Nos1	-1.54261	0.0337302
Rita1	-1.03054	0.010363
Cfap73	-1.54261	0.0337302
Rasal1	2.12039	0.0309244
Oas2	3.96806	0.0112062
Oas1a	3.33186	0.00180193
Adam1a	2.21223	0.0282863
Gm15751	2.3597	0.00736253
Hcar1	1.99903	0.0151831
Ccdc62	1.62439	0.0286964
Gm16001	-2.49991	0.0292261
Gm10382	2.7825	0.00384886
Tmem132b	-2.16238	0.0213505
Glt1d1	3.88707	0.00966854
Rimbp2	-3.22855	0.00297041
Mmp17	1.61688	0.0214598
Cldn4	1.12229	0.00483164
Abhd11os	-1.12116	0.00488248
Por	1.2175	0.000256727
Ywhag	1.10407	0.0130451
Myl10	3.72996	0.000773348
Gm42562	2.60978	0.00457341
Gm17112	2.72899	0.0259979
Gm20605	-1.54261	0.0337302
Cyp3a13	2.81558	0.000502086
Cnpy4	-1.51229	0.0175677
Adap1	2.66433	0.0361618
Zfand2a	1.16856	0.0417326
Gm4869	1.62439	0.0286964
Gm6433	-1.54261	0.0337302
Rbak	1.08964	0.033301
Nptx2	1.1151	0.0130297
Zkscan5	1.13716	0.037149
5930430L01Rik	-1.57042	0.02643
Gm15408	-1.90618	0.0294871
Kl	-1.54261	0.0337302
Samd9l	1.84784	0.00516187
Gng11	1.61688	0.0214598
Slc25a13	1.16721	0.0476141
C1galt1	1.27465	0.0137068
Gm8428	-2.16238	0.0213505
Gpr85	1.98514	0.0281631
Tmem229a	-1.63136	0.0371215
6530409C15Rik	-2.14401	0.0350402
Gm42549	2.24809	0.0161985
Hilpda	1.21238	0.00373645
Ccdc136	-2.93174	0.0445396
Strip2	1.99903	0.0151831
Gm13834	-1.90618	0.0294871
Gm13833	-2.52663	0.00570196
Gm13835	-2.34513	0.00318328
Podxl	1.72667	0.000961319
Plxna4	2.22035	0.0346167
Slc35b4	1.48256	0.00855916
Akr1b8	1.10037	0.0266663
Zc3hav1	1.02843	0.0363191
Klrg2	1.16073	0.0104578
Parp12	1.03302	0.00169031
Fth-ps2	1.62439	0.0286964
E330009J07Rik	1.07494	0.0405209
Mgam	-3.48286	0.00616877
Gm2663	1.20627	0.0018625
Prss3	1.72447	7.86e-05
Gm5771	2.56289	0.000885203
Gm10334	1.1406	0.00472822
Prss1	1.18136	0.00898883
Casp2	1.21428	0.00676815
Gm7887	-2.27884	0.00831713
Gimap8	2.23735	0.0214402
Ccdc126	1.63216	0.0258662
Npy	2.92754	0.0276895
Gm44008	2.22035	0.0346167
Fam188b	-1.30802	0.0444412
Adcyap1r1	2.83876	0.00330893
Gm10209	2.24809	0.0161985
Herc6	1.75002	0.0374258
Gm44389	1.99903	0.0151831
Ndnf	2.84855	0.0292139
E230016M11Rik	3.18715	0.00199578
Gm8566	2.22035	0.0346167
Igkv4-91	-2.348	0.0251661
Igkv13-85	2.22035	0.0346167
Igkv12-44	-2.84905	0.0298171
Igkv3-12	-2.45699	0.0477068
Igkv3-2	-2.71843	0.00579807
Reep1	2.59056	0.00808724
Gm6210	2.39317	0.0414769
Reg3a	1.04378	0.000314884
Dok1	1.05707	0.0430477
Mxd1	1.09948	0.0134854
Gm44292	3.20094	0.00185103
Gm5879	2.39317	0.0414769
Gm44423	1.98514	0.0281631
Vmn1r53	-1.54261	0.0337302
Slc6a6	1.35618	0.0321554
Prok2	2.39317	0.0414769
Rad18	2.63615	0.0394766
Gt(ROSA)26Sor	-1.04059	0.018374
Fancd2	1.62439	0.0286964
Ghrl	-1.54261	0.0337302
Hrh1	1.62439	0.0286964
Pparg	1.41335	0.00985743
Ift122	-1.10268	0.0262162
Tmcc1	1.0626	0.0359059
Gm20404	1.99903	0.0151831
Gm44103	2.60978	0.00457341
Alox5	3.25404	0.00632032
Gm5580	1.62439	0.0286964
Rasgef1a	2.25788	0.00473932
Cacna1c	3.43181	0.0101713
Bid	1.91978	0.0318958
Usp18	2.71693	0.0249555
Mfap5	3.09006	0.0062538
Clstn3	1.16341	0.00906972
Gm44096	1.62439	0.0286964
Gm43989	2.21223	0.0282863
Acrbp	1.17891	0.0373752
Gapdh	1.11898	0.00089165
Gm4968	-1.54261	0.0337302
Klrb1b	1.99903	0.0151831
Gprc5a	2.82653	0.000722454
Gm6728	1.62439	0.0286964
Mgp	-2.16812	0.0480255
Eps8	1.06923	0.00816098
Lmo3	2.22035	0.0346167
Iapp	-1.22037	0.0472328
Sox5	-3.97173	0.00182406
Bcat1	2.22035	0.0346167
Gm43910	1.99903	0.0151831
Gm15720	-1.54261	0.0337302
Pthlh	2.24809	0.0161985
Amn1	1.06729	0.0411509
Gm3375	-5.52538	0.000816767
Pira2	1.98514	0.0281631
Leng9	1.14918	0.0385808
Shisa7	3.91829	0.00380954
Isoc2b	1.96659	0.00214248
Gm15510	2.24809	0.0161985
Zfp418	1.44822	0.0293449
Clcn4	1.31096	0.0105942
Zfp329	1.77173	0.013409
Zfp128	-2.93411	0.00373872
Rnf225	-3.23315	0.00636201
Zfp324	-1.51453	0.013746
Slc27a5	-2.32051	0.0414056
Phf20-ps	-1.54261	0.0337302
Nlrp5-ps	-3.2619	0.00212241
Inafm1	-1.13804	0.00398781
Gm5586	2.04382	0.0318385
Pnmal2	-1.39189	0.00978715
Hif3a	2.98635	0.00161869
Pglyrp1	2.44812	0.0163297
Ccdc61	-1.10881	0.0270918
Mypop	-1.54419	0.0331188
Mypopos	-2.348	0.0251661
Six5	-1.56155	0.00150887
Gm4969	-2.16238	0.0213505
Fosb	-1.25886	0.0434071
Bcl3	2.20437	0.000279737
Igsf23	1.59099	0.0104759
Ceacam20	-2.348	0.0251661
Zfp93	1.45252	0.028147
Zfp428	-1.16516	0.0200498
Cd79a	-2.41972	0.0118388
Cyp2f2	1.62439	0.0286964
Pgam1-ps2	2.60978	0.00457341
Prx	-2.32051	0.0414056
Fcgbp	1.24023	0.0445082
AF357399	3.03229	0.00215966
Zfp36	-1.08369	0.00843374
Sars2	-1.17524	0.0192903
Spred3	2.65934	0.0251795
Dpf1	-1.76952	0.0237136
Zfp84	1.14959	0.00745837
Zfp420	1.35762	0.0342677
Zfp382	2.17082	0.0408419
Kirrel2	1.6405	0.00291185
Hspb6	1.28958	0.00146963
Gapdhs	3.25404	0.00632032
Cd22	-2.16238	0.0213505
Hamp	2.5678	0.00744922
Gm4673	-1.09386	0.00373568
Fxyd7	1.99903	0.0151831
Lgi4	1.99903	0.0151831
Gm26790	2.22035	0.0346167
Gm7224	-1.90618	0.0294871
Zfp975	1.86531	0.0262685
Siglece	1.62439	0.0286964
Klk7	2.3597	0.00736253
Klk1b26	1.22434	0.00909257
Klk1b21	2.3597	0.00736253
Klk1b16	3.59528	0.00124062
Klk1b5	1.02972	0.00128593
Gm25386	-2.33632	0.0315377
Gm28496	2.60978	0.00457341
Acpt	2.1885	0.046424
1700008O03Rik	2.04382	0.0318385
Il4i1	2.3597	0.00736253
Prr12	-1.14842	0.00214758
Fgf21	-2.16739	0.007728
Kcnj14	2.39317	0.0414769
Syngr4	-2.348	0.0251661
Saa3	2.75269	0.0104927
Gm45001	1.62439	0.0286964
Gm38393	2.21223	0.0282863
Adamts17	-2.14662	0.0476432
Gm44667	1.44822	0.0293449
Arrdc4	1.24238	0.0261556
Gm44645	-3.43092	0.00449448
AU020206	1.17629	0.0164864
Isg20	1.08842	0.0058617
Abhd2	1.48048	0.013104
Gm44639	2.24809	0.0161985
Gm44705	1.99903	0.0151831
Gm45203	-2.99713	0.00836147
RP24-120F8.1	3.35579	0.00128108
Gm6415	1.62439	0.0286964
Mex3b	1.27615	0.00609212
Prss23os	1.98514	0.0281631
Gm26944	2.39317	0.0414769
Gab2	1.41595	0.00216482
Kctd14	1.23114	0.0358405
Capn5	1.05054	0.00523138
Xrra1	2.22035	0.0346167
Rnf169	1.73094	0.0496071
Gm10602	2.16601	0.0348354
Il18bp	1.52236	0.0145377
Trim6	2.83727	0.0265431
Trim30c	2.3597	0.00736253
Trim30d	3.14168	0.00481807
Gm16464	1.62439	0.0286964
Cckbr	2.42896	0.0054987
Hpx	1.62439	0.0286964
Ilk	-1.05557	0.0449069
Dchs1	2.04943	0.0478446
Gvin1	2.52716	0.0480654
Ric3	2.39746	0.0058437
Adm	1.24824	0.00236996
Ampd3	1.86419	0.0115434
Mical2	1.02095	0.0494137
2310014F06Rik	2.52716	0.0480654
Tead1	1.44836	0.0208079
Far1	1.38522	0.010552
Gm45615	1.99903	0.0151831
Gm45151	4.12045	0.000439126
Itpripl2	1.18494	0.0374216
Tmc5	1.31825	0.00581142
Umod	-1.76928	0.0367072
Thumpd1	1.11281	0.00351425
Gm45137	-1.96546	0.0315288
Usp31	1.25453	0.0075822
Gm14388	-1.54261	0.0337302
Gm20274	1.98514	0.0281631
2510046G10Rik	-1.90618	0.0294871
Kctd13	-1.27815	0.00481225
Gm17511	1.62439	0.0286964
Zfp747	1.49417	0.0127663
9130019O22Rik	2.59266	0.0047805
E430018J23Rik	1.079	0.0144247
Zfp764	1.12803	0.0208925
Ctf1	-2.81082	0.00988007
Gm19366	1.62439	0.0286964
Itgax	2.70167	0.0466951
Gm44850	-1.54261	0.0337302
Fgfr2	-1.67589	0.017134
Gm16477	1.62439	0.0286964
Dpysl4	-1.6272	0.0481103
Gm15542	1.44408	0.0251836
Muc5ac	2.3597	0.00736253
Ins2	-1.2814	0.0125091
Ascl2	3.18715	0.00199578
Tnfrsf26	2.39317	0.0414769
Tnfrsf23	2.8304	0.00269976
Osbpl5	1.01559	0.0120255
Vmn2r-ps88	-2.27884	0.00831713
Gm1840	2.39782	0.0273694
Gm44788	2.04382	0.0318385
F10	2.04253	0.0326639
Gm17022	3.18715	0.00199578
9530085L11Rik	1.98514	0.0281631
Gm45555	1.62439	0.0286964
Htra4	2.39317	0.0414769
D830025C05Rik	2.75269	0.0104927
Pomk	-1.14886	0.0109549
Brf2	1.03021	0.0380194
Rab11fip1	1.06069	0.00678762
Gm45266	1.62439	0.0286964
5430430B14Rik	1.75178	0.039545
Gm6877	3.35579	0.00128108
Dusp4	1.13229	0.012173
Ppp1r3b	1.19079	0.0476384
Mfhas1	1.28996	0.00791121
Gm19410	2.64471	0.0455624
AI429214	-2.39115	0.0284139
Mtmr7	1.2516	0.0305605
Fgl1	2.03187	0.00396964
Tlr3	1.45684	0.0215661
Pdlim3	-1.54261	0.0337302
Neil3	2.22035	0.0346167
Hpgd	1.38729	0.0132077
Gm45540	2.83727	0.0265431
Tll1	2.60978	0.00457341
Cpe	1.66935	0.00120654
Nat2	1.59731	0.0290491
Tssk6	1.98514	0.0281631
RP24-335A22.6	2.64471	0.0455624
Rab3a	-1.59675	0.00835945
Kcnn1	-1.03398	0.0222937
Slc5a5	1.70031	0.0170264
Bst2	1.15712	0.000793351
B3gnt3	2.4952	0.00971423
RP23-162M13.9	1.62439	0.0286964
Zfp961	1.29042	0.0180495
Tmem184c	1.0107	0.0273288
Gm4890	1.53372	0.0276544
Otud4	1.28421	0.0317987
Tpd52-ps	1.62439	0.0286964
4930432K21Rik	-2.28462	0.0444054
Ier2	-1.44389	0.00540955
Junb	-1.42183	0.0138835
Gm10638	-2.27884	0.00831713
2010110E17Rik	-2.14401	0.0350402
Ces1d	-1.22626	0.00667225
Mt3	1.08197	0.0442532
9330175E14Rik	2.3597	0.00736253
Kifc3	-1.42266	0.00403173
RP23-424A21.4	1.62439	0.0286964
Gm8730	4.45086	0.00168176
Bean1	1.99903	0.0151831
RP24-178J22.1	-1.91531	0.0196911
Ces2e	-2.15507	0.0219557
Lrrc36	-2.6904	0.019022
Lcat	-1.65406	0.0132494
Ddx28	1.13467	0.00350673
Zfp90	2.83876	0.00330893
Pkd1l3	2.16601	0.0348354
Mir7076	3.10346	0.0366511
Bco1	2.37508	0.00253734
Plcg2	1.25936	0.011414
Osgin1	-1.072	0.0386683
Cotl1	1.69496	0.0339029
Fam92b	-2.14401	0.0350402
RP24-286J21.7	2.66141	0.0226546
Zfpm1	-1.05299	0.0110126
Cdt1	1.11771	0.026454
Spata2l	-1.76607	0.00665814
Spire2	2.5293	0.00904529
Exoc8	1.45236	0.00671794
Sprtn	1.32259	0.0130043
Sipa1l2	1.41195	0.0335108
Map10	2.45551	0.00903691
RP24-553O21.3	2.43645	0.0192839
Cwf19l2	1.14077	0.00511813
Pdgfd	-2.25488	0.00830499
Mmp13	2.19003	0.0141688
Mmp12	1.88495	0.0112285
Trpc6	1.62439	0.0286964
Kdm4d	1.62439	0.0286964
Fut4	2.34	0.00331875
Ankrd49	1.11208	0.0438592
Naalad2	-1.51952	0.031162
Zfp558	-2.07488	0.0395147
Zfp26	1.29697	0.0281944
Ccdc151	-1.54261	0.0337302
Dpy19l1	1.51457	0.0206767
Gm16071	1.62346	0.0101975
Kirrel3	3.13732	0.0130172
Jhy	1.99903	0.0151831
RP23-104D6.8	3.09006	0.0062538
RP23-23P9.4	-1.54261	0.0337302
RP23-23P9.7	1.62439	0.0286964
RP23-284E19.10	1.99903	0.0151831
Amica1	2.99179	0.0168365
Tmprss4	1.65383	0.00397162
Zbtb16	1.46459	0.0259875
Cryab	5.26049	0.000205691
Arhgap20	2.83876	0.00330893
4930550C14Rik	1.62439	0.0286964
Slc35f2	2.37685	0.0141258
Nrg4	1.98514	0.0281631
Tmem266	-2.32051	0.0414056
Peak1	1.69867	0.0433342
Hmg20a	1.05385	0.0338787
Gm5121	-2.27884	0.00831713
Scamp5	1.43144	0.00287569
Gm6166	-5.01589	0.00229576
Sema7a	1.27839	0.0387098
Ccdc33	1.99903	0.0151831
RP23-320D23.6	2.59203	0.000867337
Fem1b	1.08761	0.0321533
Anxa2	1.41546	0.0325509
Fam81a	-1.13425	0.0439604
Myo1e	1.09826	0.0105723
Myzap	1.79942	0.037028
Gm18821	1.62439	0.0286964
Onecut1	-1.44786	0.0375542
Myo5a	2.43104	0.0330315
Gm37837	1.62439	0.0286964
Gm5619	-1.91531	0.0196911
Tpbg	1.99045	0.00525429
Me1	1.21612	0.030225
Nt5e	1.81485	0.047054
Gm10163	-1.91531	0.0196911
Snhg5	1.73132	0.00930217
Gm5620	2.3597	0.00736253
Plscr2	2.6391	0.0370337
Gm8495	1.99903	0.0151831
Nmnat3	-1.05747	0.0186169
E330023G01Rik	-1.54261	0.0337302
Mras	1.11033	0.0345586
Cldn18	2.99446	0.0169632
Hyal1	1.24819	0.0318886
Sema3b	-2.10431	0.0203333
Gm37850	1.98514	0.0281631
Amigo3	-1.27025	0.00338825
Gm37568	2.3597	0.00736253
1700102P08Rik	2.59056	0.00808724
Ccdc71	1.16127	0.00458518
Celsr3	-1.54261	0.0337302
Gm7628	-2.76135	0.00363385
Nbeal2	1.15252	0.014078
Gm43814	2.24809	0.0161985
Fbxl2	-1.91531	0.0196911
Tgfbr2	1.61109	0.0183892
Gm2415	-1.45133	0.0144875
Dlec1	-2.35791	0.0341667
Ttc21a	2.54643	0.0239102
Csrnp1	-1.51084	0.0140397
RP24-87K15.4	3.25404	0.00632032
RP24-87K15.6	2.60978	0.00457341
Ulk4	-3.43092	0.00449448
Sec22c	1.17213	0.0362223
E530011L22Rik	1.98514	0.0281631
Fam198a	-2.92794	0.0284177
Zfp105	3.18901	0.00852973
RP23-453B15.7	-2.31497	0.0351238
Ccr1	2.39317	0.0414769
Iyd	1.13816	0.0424139
Fbxo5	3.46881	0.0153777
Mtrf1l	1.07758	0.0290191
Gm15536	2.59056	0.00808724
Gm26674	-1.54261	0.0337302
Rab32	1.21848	0.0274269
Gm23130	3.14168	0.00481807
Enpp1	1.04113	0.0210591
Gm9824	1.98514	0.0281631
Hey2	1.62439	0.0286964
Tspyl4	-1.01903	0.0356154
Amd2	1.02885	0.0351749
Amd1	1.11283	0.00532675
Sh3rf3	1.99903	0.0151831
Lrrc20	1.43295	0.00494444
Hk1	1.04859	0.00253828
1110002J07Rik	2.83876	0.00330893
Egr2	-1.56831	0.0426594
Rhobtb1	1.28099	0.00450016
Lrrc3	2.2132	0.00745887
Icosl	1.37821	0.0122521
Pwp2	1.04407	0.0239675
Gm10146	-1.54261	0.0337302
Syde1	1.22594	0.0140715
Palm	-3.15027	0.00479905
Plppr3	1.76082	0.0325209
Pcsk4	-1.21631	0.0279876
Lingo3	-3.07211	0.00462076
Gm15917	-1.54261	0.0337302
Slc41a2	2.49789	0.00198884
Slc17a8	1.98514	0.0281631
Fgd6	1.88385	0.0184439
Tmcc3	1.0192	0.0156413
Tmcc3os	1.62439	0.0286964
Kitl	2.01024	0.00236229
Irak3	1.51885	0.0208297
Lrig3	1.58378	0.0253612
Kif5a	2.99446	0.0169632
Gm4189	-2.93411	0.00373872
Ddit3	-1.97036	0.0011042
Arhgap9	2.29956	0.0163266
Gm16230	-2.348	0.0251661
Ftl1-ps2	1.62439	0.0286964
Sec14l2	1.06483	0.0338066
Mir3060	1.62439	0.0286964
Ccdc157	1.14206	0.00881152
Rasl10a	1.61721	0.0406718
Gm12009	-1.91531	0.0196911
Egfr	1.07953	0.0153077
Gm12013	1.62439	0.0286964
Etaa1	3.44109	0.0449429
Glns-ps1	-2.5149	0.0082978
Fancl	-1.02613	0.0229435
Chac2	-1.05856	0.00681994
Sh3pxd2b	1.78222	0.0228514
Gabrp	-1.90618	0.0294871
Spdl1	2.34675	0.0287031
Slit3	1.88158	0.00275449
Pttg1	3.45802	0.00562452
Cdkl3	2.54082	0.0158645
Tcf7	1.12914	0.00474024
A630014C17Rik	2.30074	0.0470287
Slc22a4	3.00716	0.00372406
Gm12226	-1.91531	0.0196911
Trim17	1.62439	0.0286964
2610507I01Rik	3.03759	0.0348118
1700007J10Rik	1.62439	0.0286964
Map2k3os	1.19811	0.0454496
Adora2b	2.50424	0.0457684
Snord49a	1.62439	0.0286964
Gm12294	1.62439	0.0286964
Pirt	4.2038	0.000411514
Myh13	1.8416	0.0326436
Gas7	1.8561	0.0366343
Pik3r5	1.5007	0.0464537
Per1	-1.0364	0.0381843
9130213A22Rik	-1.33591	0.031181
Kdm6bos	-2.5149	0.0082978
Efnb3	1.99903	0.0151831
Tnfsf13	2.24809	0.0161985
Fgf11	-2.58939	0.0265941
Mgl2	3.24932	0.0277467
Rnasek	1.99903	0.0151831
Nlrp1b	1.62439	0.0286964
Gm6733	-1.5071	0.0222402
Ccdc92b	2.43645	0.0192839
Mir22hg	1.31546	0.0436681
Fam57a	2.58954	0.000639825
Dbil5	1.62439	0.0286964
Rnmtl1	1.49641	0.00262256
Timm22	1.09761	0.014822
Gm12345	1.62439	0.0286964
Fam222b	1.09012	0.018508
BC030499	1.62439	0.0286964
Aldoc	-2.00379	0.00862358
Vtn	1.30537	0.00198803
Lgals9	1.11468	0.00147334
Ksr1	1.65505	0.0339302
Evi2a	1.99903	0.0151831
Asic2	1.98514	0.0281631
Ccl8	3.14168	0.00481807
Slfn9	1.01559	0.0270805
Pex12	1.066	0.0279127
Ccl6	2.60978	0.00457341
Wfdc17	2.99446	0.0169632
Brip1	-1.54261	0.0337302
Gm15893	2.04382	0.0318385
Skap1	-2.52663	0.00570196
4933428G20Rik	1.99903	0.0151831
Ppp1r1b	-1.72088	0.0126317
Erbb2	1.09252	0.0220524
Gm12355	1.62439	0.0286964
Krt12	2.22035	0.0346167
A830036E02Rik	1.98514	0.0281631
Krt20	2.63795	4.69e-05
Gm11560	2.59056	0.00808724
Krt19	1.76144	0.00215776
Ptrf	1.06767	0.00243419
Vps25	2.72899	0.0259979
Brca1	1.9754	0.00218209
Tmem106a	1.44391	0.0248945
Arl4d	1.85975	0.00590717
1700006E09Rik	-1.91531	0.0196911
Mapt	-1.15334	0.0190114
Gm9910	2.27542	0.0222315
Ace	1.92436	0.000360666
Scn4a	1.98514	0.0281631
Kpna2	1.09191	0.0101067
Pitpnc1	1.14457	0.0160706
Rgs9	3.00716	0.00372406
Slc16a6	1.632	0.00242582
Fam20a	1.62439	0.0286964
4732490B19Rik	-2.32051	0.0414056
Myo15b	1.41733	0.00882857
Foxj1	-4.41144	0.00126736
Gm11730	1.62439	0.0286964
Socs3	-1.15096	0.0247442
Cbx2	1.3776	0.0302467
Gm26888	2.96094	0.00511664
Rnf213	1.19576	0.0414714
Gm11766	2.24809	0.0161985
Cep131	-1.10302	0.00342363
Bahcc1	-1.16269	0.0243339
Pde6g	-1.54261	0.0337302
BC017643	1.15623	0.016672
Pomc	-1.90618	0.0294871
Fam228b	1.98514	0.0281631
Fkbp1b	-1.90618	0.0294871
Mfsd2b	3.88264	0.0102916
Osr1	1.99903	0.0151831
Pgk1-rs7	-1.54261	0.0337302
Rpl36-ps3	1.81485	0.047054
Fam84a	1.43845	0.0042944
Pqlc3	1.40967	0.0245716
Nol10	1.28299	0.0307585
Gm22748	2.96094	0.00511664
5730507C01Rik	1.62439	0.0286964
Grhl1	1.75976	0.00887436
Cys1	-1.63066	0.0344427
Id2	1.38447	0.00532051
Rsad2	1.73027	0.00466014
Cmpk2	1.13761	0.0472974
Scin	2.83876	0.00330893
Nrcam	-1.54261	0.0337302
Nova1	-2.14401	0.0350402
1810007C17Rik	1.78232	0.0217579
Prkd1	-2.0208	0.0296001
G2e3	3.49295	0.000202911
2700097O09Rik	2.07728	0.0125084
Pax9	1.98514	0.0281631
Foxa1	1.37958	0.0130758
4931403G20Rik	2.5901	0.0227479
Trim9	-2.71843	0.00579807
2700049A03Rik	-1.52667	0.0432879
Daam1	1.09448	0.039524
Hif1a	1.6396	0.0159269
Gm15283	2.88275	0.013569
Kcnh5	-2.16238	0.0213505
Tmem229b	1.77167	0.0147678
Zfp36l1	-1.97535	0.00252924
Dpf3	4.65935	0.000479502
Acot6	1.82129	0.0056756
Fam161b	-1.92255	0.0415465
Flrt2	1.67352	0.00510912
Gm20682	1.62439	0.0286964
Gm26839	-1.44751	0.0413984
1700064M15Rik	1.62439	0.0286964
Lgmn	1.06382	0.0027957
Chga	-1.43668	0.00237788
Ifi27l2a	1.3673	0.0227199
Ifi27l2b	2.70181	0.00278592
Serpina3n	1.29471	0.00240322
Dlk1	1.44822	0.0293449
Dio3	2.39317	0.0414769
Ankrd9	1.489	0.00834949
Snora28	-2.05981	0.0104374
Ahnak2	3.09006	0.0062538
Ighv2-2	-3.18703	0.00593983
Ighv14-3	-2.5149	0.0082978
Ighv1-63	-2.14401	0.0350402
Ighv1-82	1.81485	0.047054
Gm10421	-1.54261	0.0337302
Gm6768	-4.85056	0.00278519
Asb13	-1.61902	0.000182847
Gm23084	1.62439	0.0286964
Pfkp	1.35369	0.00315703
Idi1	1.01427	0.0325413
Hist1h2bg	1.99903	0.0151831
Gmnn	-1.1603	0.0316998
Dcdc2a	-2.47194	0.00222459
E2f3	1.54191	0.0201408
Mboat1	2.49815	0.0140336
A530084C06Rik	2.70117	0.0165788
Serpinb1b	1.62439	0.0286964
Cdyl	1.11557	0.0166317
Gm10129	1.98514	0.0281631
Tfap2a	2.80397	0.00442323
Gcnt2	1.37546	0.0262564
A730081D07Rik	1.62439	0.0286964
Gm26877	1.62439	0.0286964
Gmpr	2.22035	0.0346167
Ptpdc1	-2.13282	0.0250632
Ippk	1.181	0.0227671
Hist1h2al	7.4171	0.000255725
Cks2	1.00878	0.042022
Gm15440	1.71387	0.0113814
Gadd45g	-1.66007	0.0301306
Diras2	-2.95096	0.00259368
Cdhr2	1.02063	0.00730534
Fgfr4	-1.30728	0.0421008
Gm45623	-1.32057	0.0175197
Golm1	1.26844	0.0127983
Zfp367	1.07681	0.0383528
Zfp369	3.00744	0.0269233
Zfp729a	2.25131	0.0360712
Zfp738	2.22582	0.0338145
Zfp65	1.04121	0.0330177
Adcy2	-2.27884	0.00831713
Trip13	2.39317	0.0414769
Cast	1.4543	0.0395799
Mef2c	-2.89177	0.0265697
Aggf1	1.04536	0.010916
Gcnt4	1.95861	0.00647472
Gm5453	1.98514	0.0281631
Map1b	2.16803	0.00612305
Naip6	1.48944	0.035989
Naip3	1.98514	0.0281631
Taf9	1.62439	0.0286964
Rgs7bp	-2.5149	0.0082978
Rnf180	3.43403	0.0100933
Apoo-ps	-2.27884	0.00831713
Elovl7	1.5906	0.0125657
Rps3a3	6.96943	0.00191113
Mier3	1.05676	0.0123368
Il6st	1.3822	0.0088781
Fst	2.39317	0.0414769
Rpl34-ps2	1.62439	0.0286964
Isl1	-1.54261	0.0337302
3110070M22Rik	-1.90618	0.0294871
Gm5457	1.62439	0.0286964
Rarb	-2.71843	0.00579807
1810062O18Rik	1.99903	0.0151831
Dusp13	2.04253	0.0326639
A430057M04Rik	1.34504	0.0369019
1700112E06Rik	2.68493	0.00271904
Gm6158	1.62439	0.0286964
Zmiz1os1	-2.348	0.0251661
Gm26772	2.45911	0.0307893
Gm24031	1.99903	0.0151831
Gm22485	1.62439	0.0286964
Dnah1	1.62439	0.0286964
Mettl6	1.20765	0.0167698
Eaf1	1.13863	0.0360541
Ncoa4	1.35917	0.00239093
Ogdhl	-2.27884	0.00831713
Syt15	1.86315	0.0182005
Fam25c	3.55802	0.00675557
Sftpd	1.62439	0.0286964
Ero1l	1.08161	0.00532016
Gm7206	1.62439	0.0286964
Gm1821	-2.04349	0.0112496
Cdkn3	2.60978	0.00457341
Gmfb	1.23524	0.026877
Mapk1ip1l	1.14405	0.0111595
Lgals3	1.71944	0.0132667
Gm37874	2.80397	0.00442323
Rpph1	2.12792	0.0102009
Gm26782	2.82834	0.0490361
A930018M24Rik	-2.52663	0.00570196
Pnp	1.28222	0.00494838
Ndrg2	-1.90685	0.0400308
Rpgrip1	1.9328	0.035205
Gm43305	3.92295	0.0012939
Rem2	1.3011	0.0409077
Haus4	1.52798	0.00557718
Ajuba	2.48983	0.00772841
Efs	-2.09162	0.015134
Thtpa	-1.29065	0.0195084
Rec8	2.87258	0.0148197
Shisa2	2.0341	0.0145164
Sacs	2.67175	0.0285725
Fam124a	-1.36802	0.0373825
Ptk2b	1.36062	0.0196014
Trim35	1.30613	0.0264428
Gm16867	1.62439	0.0286964
Pdlim2	1.71228	0.039472
Slc25a30	1.45917	0.0183615
Rps3a2	4.12125	0.0012454
Lmo7	1.5013	0.00151341
Acod1	3.87358	0.0200159
Rnf219	1.28284	0.0229922
Gpc6	-2.46601	0.0147139
Rap2a	1.12997	0.0120649
Gpr18	-1.54261	0.0337302
Gm6254	2.22035	0.0346167
Osmr	1.33579	0.0192934
Lifr	1.06658	0.026742
Gm37310	-1.54261	0.0337302
Skp2	2.22035	0.0346167
Prlr	1.70031	0.0170264
Rxfp3	2.22035	0.0346167
Ctnnd2	-2.4878	0.0243791
Sema5a	-1.03248	0.00475396
Tspyl5	2.45911	0.0307893
Osr2	1.62439	0.0286964
2310069G16Rik	-1.80702	0.0371426
A930017M01Rik	-1.64105	0.0394156
Dscc1	1.62439	0.0286964
Psca	1.98514	0.0281631
2010109I03Rik	2.87671	0.0378386
Gpihbp1	2.00988	0.0117934
Zfp251	1.1055	0.0215428
Zfp7	1.47766	0.0181112
Apol7a	1.66829	0.013353
Apol9a	3.91002	0.00130462
Apol9b	2.83792	0.00207218
Csf2rb2	2.04382	0.0318385
Maff	-1.25407	0.00385111
Cacna1i	3.03229	0.00215966
Gm5805	-1.22579	0.0188844
Fam109b	-2.27884	0.00831713
Ttc38	-1.17568	0.0219876
Panx2	2.75269	0.0104927
Odf3b	-2.16238	0.0213505
Slc38a1	2.27112	0.00135749
Ccdc65	-1.90618	0.0294871
Dnajc22	1.43565	0.0226625
1700120C14Rik	1.99903	0.0151831
Galnt6os	-1.50239	0.0102468
Krt7	1.49253	0.0146135
Gm26518	1.98514	0.0281631
Npff	1.98514	0.0281631
Gm22224	1.62439	0.0286964
Mpv17l	-1.00328	0.0211134
Efcab1	2.39317	0.0414769
Fgd4	1.21705	0.02077
Spag6l	-2.49991	0.0292261
Vpreb1	2.60978	0.00457341
P2rx6	-1.54261	0.0337302
Ephb3	1.51805	0.00256004
Tmem41a	1.03192	0.00901685
Liph	1.69739	0.00520214
Igf2bp2	1.62794	0.0220364
Masp1	-1.54261	0.0337302
Rtp4	2.7153	0.00278682
Sst	-1.79996	0.00605079
Lppos	1.11245	0.0377646
Fgf12	-2.14401	0.0350402
Cpn2	1.62439	0.0286964
Gm15742	1.98514	0.0281631
Apod	2.3597	0.00736253
Hspbap1	1.92496	0.0170984
Parp14	1.92509	0.00697659
Slc15a2	-1.36003	0.0265555
Lrrc58	1.05409	0.0385366
Cox17	2.43013	0.0273126
Gm15802	3.54335	0.00362725
Igsf11	1.07562	0.00454513
Gm15638	1.98514	0.0281631
Retnla	2.22035	0.0346167
Tmem30c	-2.14662	0.0476432
Dcbld2	1.85402	0.00635268
Mina	1.06006	0.00699932
Crybg3	1.69664	0.0128103
Usp25	1.03524	0.0235994
Tiam1	2.20707	0.00322521
Gm15965	1.98514	0.0281631
Gm10785	2.24809	0.0161985
Dopey2	-1.33138	0.0262717
Kcnj15	5.02873	3.02e-05
Mx2	3.19462	0.012249
Pisd-ps2	1.62439	0.0286964
Gm2885	1.62439	0.0286964
Rps6ka2	1.0777	0.0398824
Fndc1	3.78111	0.00236917
Slc22a2	-2.65659	0.0237665
Tcte2	1.53594	0.0467075
Dll1	1.42146	0.0328141
Lix1	1.62439	0.0286964
Zfp160	1.35133	0.00977993
Zfp53	1.39945	0.033695
Zfp52	1.25023	0.0309417
Zfp944	-1.00843	0.0406955
Mmp25	2.75269	0.0104927
Paqr4	2.41006	0.00459631
D930048G16Rik	-2.348	0.0251661
Hs3st6	-1.01497	0.0151479
2810468N07Rik	-1.54261	0.0337302
Gm23123	1.62439	0.0286964
Bak1	1.38559	0.0280907
Hmga1	1.3889	0.0120018
Fkbp5	1.89284	0.000214968
Pnpla1	1.62439	0.0286964
Tff3	2.88275	0.013569
Gm15318	1.86087	0.0118379
Rsph1	1.50658	0.0220253
Notch3	1.22315	0.0183264
Cyp4f15	-3.44761	0.0113567
Zfp763	1.87899	0.0227175
Zfp955a	1.39751	0.0361161
Gm17251	-1.77571	0.0413024
Angptl4	1.35521	0.0276409
Platr17	1.99903	0.0151831
Prrt1	2.3597	0.00736253
Cfb	3.39082	0.0251896
Hspa1a	1.0246	0.0337015
Vwa7	-1.54261	0.0337302
Gm18733	1.62439	0.0286964
Ubd	-1.90618	0.0294871
Cenpq	1.33293	0.0242608
Tnfrsf21	1.42024	0.000284652
Pla2g7	4.63272	0.00406636
Pgc	1.98514	0.0281631
Unc5cl	-2.27884	0.00831713
Daam2	-3.3588	0.0164661
Plin5	1.36879	0.038975
Prr22	-2.27884	0.00831713
Tubb4a	3.03229	0.00215966
C3	1.19209	0.00162871
Rpl7a-ps5	-2.27884	0.00831713
Efna5	-2.93174	0.0445396
A930002H24Rik	2.39317	0.0414769
Gm17133	-1.54261	0.0337302
Gm4705	-2.16238	0.0213505
Arhgap28	1.12168	0.0210465
Gm17097	2.22035	0.0346167
L3mbtl4	-2.5149	0.0082978
2410021H03Rik	1.62439	0.0286964
Gm26510	1.99903	0.0151831
Gm6548	1.38516	0.0124501
Cdc42ep3	1.13097	0.0418137
Cyp1b1	2.31131	0.0198146
Plekhh2	2.22035	0.0346167
4930563E18Rik	-1.54261	0.0337302
Gm15956	1.98514	0.0281631
Ankrd29	-2.52663	0.00570196
Ttr	1.52553	0.0277466
Gm7729	-1.90618	0.0294871
Gm7936	2.3597	0.00736253
Polr2d	1.11191	0.0124011
Gm26717	1.99903	0.0151831
Gypc	2.43645	0.0192839
Egr1	-1.52501	0.0101228
Gm5239	-1.91531	0.0196911
Prob1	-2.33632	0.0315377
Pcdhb4	2.24809	0.0161985
Pcdh12	2.3597	0.00736253
Dpysl3	1.74089	0.0290451
Dcp2	1.6416	0.0163628
Ccdc112	1.10334	0.0485298
Eno1b	2.3597	0.00736253
Lox	1.6061	0.0336726
Sncaip	-2.5149	0.0082978
Csnk1g3	1.11234	0.0457963
Mir1258	-1.54261	0.0337302
Chsy3	1.11455	0.0413891
Arsi	2.52099	0.0165541
Arhgef37	1.03775	0.0466234
1500015A07Rik	1.79023	0.0423359
Amd-ps3	1.90747	0.0437107
Chmp1b	1.13789	0.00833049
Spire1	1.90993	0.0394784
Gm26910	1.99903	0.0151831
Mro	1.1969	0.0168311
Gm23119	2.60978	0.00457341
Adnp2	1.2497	0.0141955
Nfatc1	1.03442	0.0258159
Gm10524	-1.82224	0.00498035
Rttn	1.7743	0.0160756
Gal	1.11726	0.000583413
Gstp2	1.62439	0.0286964
Tbc1d10c	-1.54261	0.0337302
Syt12	1.473	0.0251306
Ccdc87	1.62439	0.0286964
Snx32	2.39221	0.0176675
AI846148	1.01703	0.00548094
1700105P06Rik	1.62439	0.0286964
Lbhd1	2.3597	0.00736253
Snora57	2.56086	0.042841
Ahnak	1.40599	0.0342697
Gm6445	1.62439	0.0286964
Fen1	-1.72195	0.0348689
Syt7	-1.01135	0.0376347
Ms4a4a	2.22035	0.0346167
Tle4	1.06289	0.000503295
Gcnt1	1.62835	0.0129993
Tjp2	1.04368	0.0364152
Gm10053	1.99903	0.0151831
Cstf2t	1.43486	0.00802499
Lipa	1.18817	0.0482713
Ankrd1	-1.14638	0.00853648
Hhex	-1.4025	0.0302511
Zfp518a	1.12721	0.0449559
Frat1	-1.00268	0.00708306
Frat2	-1.41331	0.00215031
Entpd7	1.00792	0.00506505
Lbx1	2.43645	0.0192839
Borcs7	-1.13693	0.0201215
Ins1	-1.6504	0.00705962
4833407H14Rik	2.24809	0.0161985
Adra2a	1.92054	0.00425457
Eno4	2.22035	0.0346167
Zfp950	1.16766	0.0329435
Gm6020	1.62439	0.0286964
Nudt11	2.52716	0.0480654
Pcsk1n	-1.13302	0.00652967
Suv39h1	1.74215	0.0170697
Xk	1.02458	0.0138673
Gm14634	1.62439	0.0286964
Efhc2	2.3597	0.00736253
Timp1	1.95636	0.0136319
Elk1	1.17219	0.0387695
Dock11	1.62838	0.00287555
Gm25047	2.82439	0.00789748
Nkrf	1.14969	0.02431
Zfp36l1-ps	-1.54261	0.0337302
Gm7598	-1.54261	0.0337302
9530027J09Rik	2.3597	0.00736253
Elf4	2.0619	0.00330871
Cd40lg	-1.54261	0.0337302
Mamld1	1.29171	0.0452212
Gabrq	2.3597	0.00736253
Xlr4a	2.50219	0.0380964
Gm6977	2.22035	0.0346167
Gspt2	2.56567	0.0212974
Tmem28	1.31594	0.0452211
Rgag4	-2.27884	0.00831713
Cited1	1.98514	0.0281631
Magee1	3.24485	0.00708771
Nxf2	-1.91531	0.0196911
Fam199x	1.2742	0.00807293
Mid2	1.00259	0.0363689
Gm6088	1.62439	0.0286964
Amot	1.30901	0.0153247
Wnk3	-1.54261	0.0337302
Gm4750	1.62439	0.0286964
Usp51	2.5901	0.0227479
Rragb	-2.25505	0.00862423
S100g	1.96115	0.00121205
Piga	1.16093	0.00190345
G530011O06Rik	2.5901	0.0227479
Gm21857	-3.65415	0.00090686
mt-Tw	1.98514	0.0281631
mt-Tc	1.38516	0.0124501
