# Supplementary material for: PRDM3 attenuates pancreatitis and pancreatic tumorigenesis by regulating inflammatory response
Source: Cell Death Dis. 2020 Mar 16;11(3):187. doi: 10.1038/s41419-020-2371-x (PMC7075911; doi:10.1038/s41419-020-2371-x)
Supplement: Supplementary file 9 — Supplementary Table 3 [file 41419_2020_2371_MOESM9_ESM.xlsx]

## Sheet: Functional enrichment pathways
HALLMARK/KEGG pathways	p-value	GeneRatio	Count	geneID
HALLMARK_INTERFERON_ALPHA_RESPONSE	5.94e-06	26/342	26	Ube2l6/Procr/Adar/Csf1/Cxcl11/Oasl2/Oas2/Oas1a/Samd9l/Parp12/Herc6/Usp18/Isg20/Trim6/Trim30c/Trim30d/Bst2/Plscr2/Rsad2/Cmpk2/Ifi27l2a/Ifi27l2b/Gmpr/Rtp4/Parp14/Mx2
HALLMARK_COMPLEMENT	0.000194093	37/342	37	Cd55/Gpd2/Lrp2/Mmp24/Notch2/Hpcal4/C1qa/Cda/Gm2663/Prss3/Gm5771/Gm10334/Prss1/Klk1b26/Klk1b21/Klk1b16/Klk1b5/Itgax/F10/Mt3/Mmp13/Mmp12/Me1/Plscr2/Pik3r5/Krt20/Lgmn/Gmfb/Lgals3/Notch3/Cfb/Hspa1a/Pla2g7/C3/Lipa/Timp1/Dock11
Herpes simplex virus 1 infection	0.000426165	33/350	33	Rnasel/Tlr2/Zfp46/Oas2/Oas1a/Rbak/Bid/Zfp418/Zfp93/Zfp84/Zfp420/Zfp382/Zfp975/Zfp747/9130019O22Rik/E430018J23Rik/Zfp764/Tlr3/Bst2/Zfp961/Zfp90/Zfp26/Zfp729a/Zfp65/Zfp251/Zfp7/Zfp160/Zfp53/Zfp52/Bak1/Zfp763/C3/Zfp950
HALLMARK_INTERFERON_GAMMA_RESPONSE	0.000540696	33/342	33	Il15ra/Ube2l6/Znfx1/Adar/Fcgr1/Cxcl11/Oasl2/Oas2/Oas1a/Samd9l/Parp12/Herc6/Usp18/Isg20/Il18bp/Bst2/Plscr2/Ccl8/Arl4d/Rnf213/Rsad2/Cmpk2/Hif1a/Ifi27l2a/Ifi27l2b/Pfkp/Pnp/Apol9a/Csf2rb2/Rtp4/Parp14/Mx2/Cfb
Hippo signaling pathway	0.0014309	15/350	15	Crb1/Bmp2/Id1/Lef1/Wnt4/Fzd1/Ywhah/Mob1b/Ywhag/Tead1/Tgfbr2/Tcf7/Id2/Ajuba/Amot
Breast cancer	0.00252067	14/350	14	Notch2/Lef1/Wnt4/Fzd1/Kit/Hey2/Egfr/Tcf7/Erbb2/Brca1/E2f3/Dll1/Bak1/Notch3
Hepatocellular carcinoma	0.00397256	15/350	15	Mgst3/Gstm6/Gstm3/Lef1/Wnt4/Fzd1/Plcg2/Tgfbr2/Egfr/Tcf7/Dpf3/E2f3/Bak1/Gstp2/Elk1
HALLMARK_IL6_JAK_STAT3_SIGNALING	0.00447885	15/342	15	Il1r2/Il18r1/Il15ra/Cd44/Tlr2/Csf1/Cxcl11/Ccr1/Pik3r5/Slc16a6/Il6st/Osmr/Csf2rb2/Bak1/Tnfrsf21
Hepatitis C	0.00542625	14/350	14	Rnasel/Ywhah/Oas2/Oas1a/Cldn4/Ywhag/Bid/Tlr3/Cldn18/Egfr/Rsad2/E2f3/Mx2/Bak1
HALLMARK_UV_RESPONSE_DN	0.00834908	27/342	27	Nek7/Lamc2/Lamc1/Celf2/Cacna1b/Id1/Mmp24/Schip1/Notch2/Fzd1/Grk4/Kit/Tgfbr3/Pparg/Cacna1c/Dusp4/Sipa1l2/Anxa2/Tgfbr2/Egfr/Adora2b/Erbb2/Aggf1/Map1b/Notch3/Gcnt1/Tjp2
HALLMARK_INFLAMMATORY_RESPONSE	0.00853718	28/342	28	Il18r1/Cd55/Cd48/Il15ra/Itgav/Mmp24/Tlr2/Csf1/Tlr1/Cxcl5/Cxcl11/Mxd1/Prok2/Hrh1/Adm/Tlr3/Bst2/Tpbg/Icosl/Adora2b/Pik3r5/Nlrp1b/Ccl8/Hif1a/Osmr/Rtp4/Dcbld2/Timp1
Cytokine-cytokine receptor interaction	0.00894513	21/350	21	Il1r2/Il18r1/Inhbb/Il15ra/Acvr1/Bmp2/Csf1/Ifnlr1/Cxcl5/Cxcl11/Tgfbr2/Ccr1/Tnfsf13/Ccl8/Ccl6/Il6st/Osmr/Lifr/Prlr/Csf2rb2/Tnfrsf21
HALLMARK_EPITHELIAL_MESENCHYMAL_TRANSITION	0.00910506	29/342	29	Dst/Igfbp2/Lamc2/Lamc1/Lrp2/Itgav/Cd44/Mmp24/Notch2/Col8a2/Sgcb/Cxcl5/Tgfbr3/Prss3/Gm5771/Gm10334/Prss1/Mfap5/Pthlh/Tll1/Nt5e/Slit3/Id2/Notch3/Dpysl3/Eno1b/Lox/Timp1/Magee1
Complement and coagulation cascades	0.00911192	9/350	9	Cd55/C4bp/Procr/C1qa/Itgax/F10/Vtn/Cfb/C3
HIF-1 signaling pathway	0.0120689	10/350	10	Pfkfb3/Gapdh/Plcg2/Hk1/Egfr/Erbb2/Hif1a/Eno1b/Eno4/Timp1
Platinum drug resistance	0.0124366	8/350	8	Mgst3/Gstm6/Gstm3/Bid/Erbb2/Brca1/Bak1/Gstp2
Fructose and mannose metabolism	0.0127249	5/350	5	Pfkfb3/Fpgt/Akr1b8/Hk1/Pfkp
TGF-beta signaling pathway	0.0146549	9/350	9	Inhbb/Acvr1/Bmp2/Id1/Id3/Hamp/Tgfbr2/Id2/Fst
Thyroid cancer	0.0159995	5/350	5	Lef1/Pparg/Tcf7/Ncoa4/Bak1
Metabolism of xenobiotics by cytochrome P450	0.0169888	7/350	7	Mgst3/Gstm6/Gstm3/Ugt2b34/Cyp2f2/Cyp1b1/Gstp2
HALLMARK_WNT_BETA_CATENIN_SIGNALING	0.0187455	9/342	9	Hdac4/Notch2/Lef1/Fzd1/Hey2/Tcf7/Skp2/Dll1/Notch3
Hippo signaling pathway - multiple species	0.0196301	4/350	4	Mob1b/Dchs1/Tead1/Ajuba
Thyroid hormone signaling pathway	0.021336	10/350	10	Itgav/Foxo1/Notch2/Dio1/Wnt4/Plcg2/Hif1a/Dio3/Pfkp/Notch3
Adherens junction	0.0261894	7/350	7	Snai1/Lef1/Tgfbr2/Egfr/Tcf7/Erbb2/Lmo7
Intestinal immune network for IgA production	0.0290373	5/350	5	Cd28/Pigr/Il15ra/Icosl/Tnfsf13
Pyrimidine metabolism	0.0293255	6/350	6	Entpd8/Cda/Nt5e/Enpp1/Cmpk2/Pnp
Endometrial cancer	0.0293255	6/350	6	Lef1/Egfr/Tcf7/Erbb2/Bak1/Elk1
HALLMARK_COAGULATION	0.0330996	19/342	19	Vil1/Ctse/Gsn/Lrp2/Capn3/Mmp24/P2ry1/C1qa/Capn5/Muc5ac/F10/Tll1/Slc16a6/Scin/Lgmn/Cfb/Pgc/C3/Timp1
Influenza A	0.0344991	12/350	12	Rnasel/Adar/Oas2/Oas1a/Gm10334/Bid/Tlr3/Tmprss4/Kpna2/Rsad2/Mx2/Bak1
HALLMARK_APOPTOSIS	0.0352349	21/342	21	Vil1/Rnasel/Gsn/Cd44/Bmf/Bmp2/Gstm6/Gstm3/Lef1/Tgfbr3/Casp2/Bid/Isg20/Egfr/Erbb2/Brca1/Scin/Naip6/Lgals3/Eno1b/Timp1
Chemical carcinogenesis	0.0365714	8/350	8	Mgst3/Gstm6/Gstm3/Ugt2b34/Cyp3a13/Nat2/Cyp1b1/Gstp2
Basal cell carcinoma	0.0416808	6/350	6	Bmp2/Lef1/Wnt4/Fzd1/Tcf7/Bak1
HALLMARK_GLYCOLYSIS	0.0431976	26/342	26	Idh1/Pfkfb3/Cd44/Ak4/Cldn4/Slc25a13/Gapdh/Gapdhs/Isg20/Capn5/B3gnt3/Tpbg/Me1/Nt5e/Hk1/Egfr/Adora2b/Erbb2/Pfkp/Ero1l/Cacna1i/Tff3/Angptl4/Hspa1a/Dpysl3/Eno1b
Glutathione metabolism	0.0444914	6/350	6	Idh1/Mgst3/Ggt7/Gstm6/Gstm3/Gstp2
HALLMARK_IL2_STAT5_SIGNALING	0.0448864	28/342	28	Dst/Il1r2/Il18r1/Cd48/Ncs1/Itgav/Cd44/Capn3/Bmp2/Tlr2/Csf1/Abcb4/Tlr1/Hopx/Lrrc8b/Mxd1/Tlr3/Myo1e/Nt5e/Plscr2/Enpp1/Hk1/Lrig3/Arl4d/Pnp/Tiam1/Tnfrsf21/Ahnak
Prion diseases	0.0473581	4/350	4	Lamc1/C1qa/Hspa1a/Elk1
HALLMARK_HYPOXIA	0.0480083	26/342	26	Pfkfb3/Ak4/Slc6a6/Gapdh/Gapdhs/Isg20/Adm/Ampd3/Gm1840/Dusp4/Anxa2/Tpbg/Hk1/Kif5a/Egfr/Adora2b/Myh13/Erbb2/Pfkp/Gcnt2/Ero1l/Angptl4/Hspa1a/Dpysl3/Eno1b/Lox
Signaling pathways regulating pluripotency of stem cells	0.0515686	10/350	10	Inhbb/Acvr1/Id1/Id3/Wnt4/Fzd1/Tcf7/Id2/Il6st/Lifr
Calcium signaling pathway	0.0518645	13/350	13	Htr5b/Cacna1b/Grin1/Pde1a/Hrh1/Cacna1c/Cckbr/Plcg2/Egfr/Adora2b/Erbb2/Ptk2b/Cacna1i
Glycolysis / Gluconeogenesis	0.0536208	6/350	6	Gapdh/Gapdhs/Hk1/Pfkp/Eno1b/Eno4
Central carbon metabolism in cancer	0.0536208	6/350	6	Kit/Hk1/Egfr/Erbb2/Hif1a/Pfkp
ErbB signaling pathway	0.053647	7/350	7	Nck2/Btc/Plcg2/Nrg4/Egfr/Erbb2/Elk1
HALLMARK_ESTROGEN_RESPONSE_LATE	0.0560011	25/342	25	Idh1/Lamc2/Lamc1/Cd44/Ovol2/Sgk2/Sfn/Otof/Slc26a1/Plxna4/Isg20/Abhd2/Cpe/Tpbg/Slc22a4/Krt19/Id2/Serpina3n/Il6st/Prlr/Tiam1/Rps6ka2/Fkbp5/Tff3/Gal
Renin-angiotensin system	0.0565179	4/350	4	Klk1b26/Klk1b21/Klk1b5/Ace
Drug metabolism - cytochrome P450	0.0568984	6/350	6	Fmo4/Mgst3/Gstm6/Gstm3/Ugt2b34/Gstp2
Viral protein interaction with cytokine and cytokine receptor	0.0574055	8/350	8	Il18r1/Csf1/Cxcl5/Cxcl11/Ccr1/Ccl8/Ccl6/Il6st
HALLMARK_ANDROGEN_RESPONSE	0.0608785	17/342	17	Itgav/Sgk2/Dhcr24/Slc26a1/Klk1b26/Klk1b21/Klk1b16/Klk1b5/Abhd2/Hpgd/Krt19/Idi1/Ncoa4/Ptk2b/Lifr/Rps6ka2/Fkbp5
Drug metabolism - other enzymes	0.0625697	7/350	7	Mgst3/Gstm6/Gstm3/Cda/Ugt2b34/Nat2/Gstp2
Transcriptional misregulation in cancer	0.0685528	12/350	12	Il1r2/Wt1/H3f3c/Foxo1/Fcgr1/Klf3/Pparg/Hpgd/Zbtb16/Tgfbr2/Id2/Bak1
Taurine and hypotaurine metabolism	0.0708593	2/350	2	Ggt7/Baat
Thyroid hormone synthesis	0.0750577	6/350	6	Lrp2/Duox2/Alb/Slc5a5/Iyd/Ttr
Proteoglycans in cancer	0.0757537	13/350	13	Itgav/Cd44/Tlr2/Wnt4/Fzd1/Plcg2/Mras/Egfr/Vtn/Erbb2/Hif1a/Tiam1/Elk1
Nicotine addiction	0.0774602	4/350	4	Cacna1b/Grin1/Slc17a8/Gabrq
Glycosylphosphatidylinositol (GPI)-anchor biosynthesis	0.0787742	3/350	3	Pgap1/Pigm/Piga
Small cell lung cancer	0.0793401	7/350	7	Lamc2/Lamc1/Itgav/E2f3/Cks2/Skp2/Bak1
Gastric cancer	0.0837296	10/350	10	Lef1/Cdh17/Wnt4/Fzd1/Tgfbr2/Egfr/Tcf7/Erbb2/E2f3/Bak1
Hematopoietic cell lineage	0.0905416	7/350	7	Il1r2/Cd55/Cd44/Fcgr1/Csf1/Kit/Kitl
Arrhythmogenic right ventricular cardiomyopathy (ARVC)	0.0916975	6/350	6	Des/Itgav/Lef1/Sgcb/Cacna1c/Tcf7
Glycosphingolipid biosynthesis - lacto and neolacto series	0.0945088	3/350	3	B3gnt3/Fut4/Gcnt2
Biosynthesis of amino acids	0.0961459	6/350	6	Idh1/Gapdh/Bcat1/Pfkp/Eno1b/Eno4
Prostate cancer	0.0984791	7/350	7	Il1r2/Foxo1/Lef1/Egfr/Tcf7/Erbb2/E2f3
Mucin type O-glycan biosynthesis	0.102821	3/350	3	C1galt1/Gcnt4/Gcnt1
Kaposi sarcoma-associated herpesvirus infection	0.103069	13/350	13	Prex1/Gng11/Bid/Tlr3/Plcg2/Ccr1/Pik3r5/Hif1a/E2f3/Il6st/Bak1/C3/Nfatc1
Neuroactive ligand-receptor interaction	0.114728	19/350	19	Htr5b/Grin1/Oxt/P2ry1/Uts2/Gm10334/Npy/Adcyap1r1/Hrh1/Cckbr/Adm/Adora2b/Prlr/Rxfp3/Npff/C3/Gal/Adra2a/Gabrq
HALLMARK_MYOGENESIS	0.116143	25/342	25	Vil1/Des/Hdac4/Tnni1/Gsn/Schip1/Notch2/Ephb2/Sod3/Myl10/Plxna4/Reep1/Tead1/Cryab/Mras/Egfr/Myh13/Erbb2/Scin/Pfkp/Fst/Cacna1i/Ephb3/Apod/Notch3
Non-small cell lung cancer	0.128885	5/350	5	Plcg2/Egfr/Erbb2/E2f3/Bak1
Measles	0.130628	9/350	9	Cd28/Tlr2/Adar/Oas2/Oas1a/Bid/Mx2/Bak1/Hspa1a
Cholesterol metabolism	0.136305	4/350	4	Lrp2/Osbpl5/Angptl4/Lipa
Galactose metabolism	0.13871	3/350	3	Akr1b8/Hk1/Pfkp
Acute myeloid leukemia	0.147466	5/350	5	Fcgr1/Lef1/Kit/Zbtb16/Tcf7
Osteoclast differentiation	0.148426	8/350	8	Fcgr1/Csf1/Pparg/Pira2/Gab2/Plcg2/Tgfbr2/Nfatc1
Nitrogen metabolism	0.149763	2/350	2	Car14/Car9
Ras signaling pathway	0.152126	13/350	13	Grin1/Csf1/Kit/Rasal1/Gng11/Gab2/Plcg2/Mras/Kitl/Egfr/Ksr1/Tiam1/Elk1
Cysteine and methionine metabolism	0.159036	4/350	4	Bcat1/Il4i1/Amd2/Amd1
Hypertrophic cardiomyopathy (HCM)	0.163757	6/350	6	Des/Itgav/Prkab2/Sgcb/Cacna1c/Ace
Pantothenate and CoA biosynthesis	0.16419	2/350	2	Bcat1/Enpp1
HALLMARK_G2M_CHECKPOINT	0.167895	23/342	23	Phf19/Ube2c/Notch2/Melk/Bcl3/Fbxo5/Amd2/Amd1/Kif5a/Pttg1/Kpna2/Hif1a/Hist1h2bg/E2f3/Cks2/Cdkn3/Slc38a1/Hmga1/Notch3/Hspa1a/Tle4/Suv39h1/Gspt2
HALLMARK_ESTROGEN_RESPONSE_EARLY	0.173398	22/342	22	Inhbb/Cd44/Ovol2/Sfn/Otof/Slc26a1/Podxl/Reep1/Abhd2/Gab2/Tpbg/Lrig3/Sec14l2/Slc22a4/Krt19/Il6st/Tiam1/Rps6ka2/Fkbp5/Tff3/Tubb4a/Syt12
Inositol phosphate metabolism	0.173882	5/350	5	Pikfyve/Pip4k2a/Mtmr7/Plcg2/Ippk
Endocrine resistance	0.175623	6/350	6	Notch2/Egfr/Erbb2/E2f3/Dll1/Notch3
Nicotinate and nicotinamide metabolism	0.178126	3/350	3	Nt5e/Enpp1/Pnp
Steroid biosynthesis	0.178848	2/350	2	Dhcr24/Lipa
2-Oxocarboxylic acid metabolism	0.178848	2/350	2	Idh1/Bcat1
HALLMARK_HEDGEHOG_SIGNALING	0.179034	6/342	6	Hey2/Slit3/Myh13/Dpysl3/Tle4/Amot
HALLMARK_APICAL_SURFACE	0.179355	7/342	7	Sulf2/Gstm6/Gstm3/Ephb2/Brca1/Ephb3/Dcbld2
HALLMARK_TNFA_SIGNALING_VIA_NFKB	0.184639	23/342	23	Pfkfb3/Il15ra/Fjx1/Cd44/Bmp2/Sgk2/Tlr2/Csf1/Spsb1/Cxcl5/Cxcl11/Mxd1/Bcl3/Dusp4/Tssk6/Fut4/Icosl/Ccl8/Slc16a6/Id2/Naip6/Il6st/Tubb4a
Purine metabolism	0.187233	8/350	8	Entpd8/Pde1a/Ak4/Ampd3/Nt5e/Enpp1/Gmpr/Pnp
Pancreatic cancer	0.187726	5/350	5	Tgfbr2/Egfr/Erbb2/E2f3/Bak1
Chemokine signaling pathway	0.189136	11/350	11	Prex1/Grk4/Cxcl5/Cxcl11/Gng11/Ccr1/Pik3r5/Ccl8/Ccl6/Ptk2b/Tiam1
HALLMARK_ALLOGRAFT_REJECTION	0.19086	22/342	22	Cd28/Hdac4/Inhbb/Tlr2/Csf1/Tlr1/Bcat1/Bcl3/Tlr3/Ccr1/Icosl/Egfr/Nlrp1b/Ccl8/Erbb2/Brca1/Hif1a/Rps3a3/Rps3a2/Gcnt1/Timp1/Elf4
Renin secretion	0.194794	5/350	5	Pde1a/Prkg2/Adcyap1r1/Cacna1c/Ace
Axon guidance	0.195441	10/350	10	Nck2/Ephb2/Wnt4/Plxna4/Plcg2/Trpc6/Sema7a/Slit3/Efnb3/Ephb3
Cushing syndrome	0.196936	9/350	9	Lef1/Wnt4/Fzd1/Kcnk3/Cacna1c/Egfr/Tcf7/E2f3/Cacna1i
PI3K-Akt signaling pathway	0.203691	18/350	18	Lamc2/Lamc1/Itgav/Sgk2/Tlr2/Csf1/Ywhah/Kit/Ywhag/Gng11/Kitl/Egfr/Pik3r5/Vtn/Erbb2/Brca1/Osmr/Prlr
Legionellosis	0.208156	4/350	4	Tlr2/Naip6/Hspa1a/C3
HALLMARK_ANGIOGENESIS	0.208783	6/342	6	Itgav/Cxcl5/Pglyrp1/Vtn/Tnfrsf21/Timp1
Circadian entrainment	0.21318	6/350	6	Grin1/Prkg2/Gng11/Adcyap1r1/Cacna1c/Cacna1i
MAPK signaling pathway	0.214133	15/350	15	Cacna1b/Csf1/Kit/Cacna1c/Dusp4/Mras/Tgfbr2/Kitl/Egfr/Erbb2/Cacna1i/Rps6ka2/Hspa1a/Nfatc1/Elk1
Melanogenesis	0.219697	6/350	6	Lef1/Wnt4/Fzd1/Kit/Kitl/Tcf7
Carbon metabolism	0.220095	7/350	7	Idh1/Gapdh/Me1/Hk1/Pfkp/Eno1b/Eno4
HALLMARK_KRAS_SIGNALING_UP	0.220601	23/342	23	Hdac4/Pigr/Bmp2/Ephb2/Abcb4/Cxcl5/Btc/Prkg2/Gng11/Cpe/Hk1/Kif5a/Ace/Id2/Serpina3n/Naip6/Ero1l/Ephb3/Apod/Dcbld2/Angptl4/Cfb/Gypc
HALLMARK_FATTY_ACID_METABOLISM	0.220765	17/342	17	Idh1/Fmo4/Gpd2/Ube2l6/S100a10/Aqp7/Dhcr24/Ywhah/Gapdh/Gapdhs/Il4i1/Hpgd/Me1/Slc22a4/Acot6/Idi1/Eno1b
HALLMARK_NOTCH_SIGNALING	0.221009	5/342	5	Notch2/Fzd1/Hey2/Dll1/Notch3
Bladder cancer	0.23096	3/350	3	Egfr/Erbb2/E2f3
Tight junction	0.237188	9/350	9	Prkab2/Actr3b/Cldn4/Cldn18/Myh13/Erbb2/Tiam1/Tjp2/Amot
Longevity regulating pathway - multiple species	0.243024	4/350	4	Foxo1/Prkab2/Cryab/Hspa1a
RNA degradation	0.246605	5/350	5	Pabpc4l/Pfkp/Dcp2/Eno1b/Eno4
Rap1 signaling pathway	0.251794	11/350	11	Grin1/Id1/P2ry1/Csf1/Kit/Sipa1l2/Mras/Kitl/Egfr/Adora2b/Tiam1
Rheumatoid arthritis	0.254291	5/350	5	Cd28/Tlr2/Csf1/Cxcl5/Tnfsf13
Phospholipase D signaling pathway	0.258116	8/350	8	Kit/Gab2/Plcg2/Mras/Kitl/Egfr/Pik3r5/Ptk2b
HALLMARK_KRAS_SIGNALING_DN	0.260517	24/342	24	Igfbp2/Tnni1/Capn3/Oxt/Sgk2/Sprr1a/Ephb2/Abcb4/Ugt2b34/Akr1b8/Cacna1c/Clstn3/Klk7/Slc5a5/Zbtb16/Myo15b/Rsad2/Vpreb1/Ephb3/Mx2/C3/Pcdhb4/Entpd7/Nudt11
Parathyroid hormone synthesis, secretion and action	0.267014	6/350	6	Mmp24/Mmp17/Pthlh/Mmp13/Egfr/Mmp25
ECM-receptor interaction	0.269833	5/350	5	Lamc2/Lamc1/Itgav/Cd44/Vtn
Toxoplasmosis	0.273981	6/350	6	Lamc2/Lamc1/Tlr2/Alox5/Pik3r5/Hspa1a
PPAR signaling pathway	0.277681	5/350	5	Aqp7/Pparg/Me1/Angptl4/Plin5
Taste transduction	0.285575	5/350	5	Pde1a/P2ry1/Cacna1c/Pkd1l3/Asic2
Colorectal cancer	0.285575	5/350	5	Lef1/Tgfbr2/Egfr/Tcf7/Bak1
PD-L1 expression and PD-1 checkpoint pathway in cancer	0.285575	5/350	5	Cd28/Tlr2/Egfr/Hif1a/Nfatc1
Oxytocin signaling pathway	0.28737	8/350	8	Oxt/Prkab2/Cacna1c/Kcnj14/Egfr/Pik3r5/Nfatc1/Elk1
Leishmaniasis	0.288234	4/350	4	Tlr2/Fcgr1/C3/Elk1
Mineral absorption	0.297387	3/350	3	Slc26a9/Slc30a1/S100g
GABAergic synapse	0.301485	5/350	5	Cacna1b/Gng11/Cacna1c/Slc38a1/Gabrq
Type II diabetes mellitus	0.30861	3/350	3	Cacna1b/Cacna1c/Hk1
HALLMARK_PEROXISOME	0.309207	12/342	12	Idh1/Cacna1b/Dhcr24/Dio1/Abcb4/Ywhah/Ugt2b34/Alb/Cacna1c/Dio3/Idi1/Ttr
Fc gamma R-mediated phagocytosis	0.31753	5/350	5	Gsn/Fcgr1/Gab2/Plcg2/Scin
Morphine addiction	0.31753	5/350	5	Cacna1b/Pde1a/Grk4/Gng11/Gabrq
Notch signaling pathway	0.319847	3/350	3	Notch2/Dll1/Notch3
HALLMARK_CHOLESTEROL_HOMEOSTASIS	0.330253	8/342	8	Gstm6/Gstm3/Antxr2/Pparg/Plscr2/Lgmn/Idi1/Lgals3
Hepatitis B	0.341875	8/350	8	Tlr2/Bid/Tlr3/Tgfbr2/E2f3/Ptk2b/Nfatc1/Elk1
mRNA surveillance pathway	0.349897	5/350	5	Pabpc4l/Rngtt/Msi1/Cstf2t/Gspt2
Oocyte meiosis	0.352842	6/350	6	Ywhah/Ywhag/Fbxo5/Pttg1/Rec8/Rps6ka2
JAK-STAT signaling pathway	0.354211	8/350	8	Il15ra/Ifnlr1/Egfr/Il6st/Osmr/Lifr/Prlr/Csf2rb2
Fluid shear stress and atherosclerosis	0.360727	7/350	7	Il1r2/Mgst3/Acvr1/Itgav/Gstm6/Gstm3/Gstp2
Glioma	0.362439	4/350	4	Plcg2/Egfr/E2f3/Bak1
Phosphatidylinositol signaling system	0.366158	5/350	5	Pikfyve/Pip4k2a/Mtmr7/Plcg2/Ippk
Pertussis	0.371752	4/350	4	C4bp/C1qa/Cxcl5/C3
Chronic myeloid leukemia	0.371752	4/350	4	Gab2/Tgfbr2/E2f3/Bak1
Biosynthesis of unsaturated fatty acids	0.374845	2/350	2	Baat/Elovl7
Apoptosis - multiple species	0.374845	2/350	2	Bid/Bak1
Cell cycle	0.382077	6/350	6	Sfn/Ywhah/Ywhag/Pttg1/E2f3/Skp2
Regulation of actin cytoskeleton	0.385642	10/350	10	Pikfyve/Pip4k2a/Gsn/Itgav/Myl10/Itgax/Mras/Egfr/Scin/Tiam1
Malaria	0.387039	3/350	3	Tlr2/Klrb1b/Gypc
Starch and sucrose metabolism	0.389463	2/350	2	Enpp1/Hk1
Human papillomavirus infection	0.393834	16/350	16	Lamc2/Lamc1/Itgav/Foxo1/Notch2/Wnt4/Fzd1/Oasl2/Tlr3/Hey2/Egfr/Tcf7/Vtn/Mx2/Bak1/Notch3
Regulation of lipolysis in adipocytes	0.398118	3/350	3	Aqp7/Prkg2/Npy
Pentose and glucuronate interconversions	0.403927	2/350	2	Ugt2b34/Akr1b8
Chagas disease (American trypanosomiasis)	0.406805	5/350	5	Tlr2/C1qa/Tgfbr2/Ace/C3
Endocrine and other factor-regulated calcium reabsorption	0.409143	3/350	3	Klk1b26/Klk1b21/Klk1b5
HALLMARK_HEME_METABOLISM	0.422263	19/342	19	Ctse/Nek7/Mgst3/Slc30a1/Rhd/Klf3/Tmcc1/Clcn4/Mfhas1/Slc22a4/Daam1/Cast/Ncoa4/Gm16867/Pgc/C3/Gypc/Nudt11/Xk
HALLMARK_MTORC1_SIGNALING	0.425838	20/342	20	Idh1/Nmt2/Dapp1/Ak4/Dhcr24/Actr3b/Slc6a6/Gapdh/Bcat1/Gapdhs/Gm1840/Me1/Hk1/Lgmn/Pfkp/Idi1/Ero1l/Pnp/Hspa1a/Eno1b
Inflammatory bowel disease (IBD)	0.431001	3/350	3	Il18r1/Tlr2/Nfatc1
Tuberculosis	0.435076	8/350	8	Pla2r1/Tlr2/Fcgr1/Tlr1/Bid/Itgax/Ksr1/C3
B cell receptor signaling pathway	0.436411	4/350	4	Dapp1/Pira2/Plcg2/Nfatc1
Peroxisome	0.445518	4/350	4	Idh1/Baat/Far1/Pex12
FoxO signaling pathway	0.44771	6/350	6	Sgk2/Foxo1/Prkab2/Tgfbr2/Egfr/Skp2
HALLMARK_TGF_BETA_SIGNALING	0.452133	7/342	7	Acvr1/Bmp2/Id1/Id3/Id2/Naip6/Tjp2
Phagosome	0.453681	8/350	8	Pikfyve/Pla2r1/Itgav/Tlr2/Fcgr1/Sftpd/Tubb4a/C3
Epstein-Barr virus infection	0.457402	10/350	10	Entpd8/Cd44/Tlr2/Oas2/Oas1a/Bid/Plcg2/E2f3/Skp2/Bak1
Estrogen signaling pathway	0.462136	6/350	6	Egfr/Krt12/Krt20/Krt19/Fkbp5/Hspa1a
Viral carcinogenesis	0.462897	10/350	10	Hdac4/Gsn/Ywhah/Ywhag/Scin/Hist1h2bg/Il6st/Skp2/Bak1/C3
Thiamine metabolism	0.462961	1/350	1	Ak4
Th1 and Th2 cell differentiation	0.47255	4/350	4	Notch2/Dll1/Notch3/Nfatc1
Mitophagy - animal	0.473779	3/350	3	Pgam5/Mras/Hif1a
HALLMARK_SPERMATOGENESIS	0.477608	13/342	13	Htr5b/Tnni1/Gstm6/Gstm3/Melk/Acrbp/Gapdh/Gapdhs/Arl4d/Ace/Cdkn3/Hspa1a/Tle4
C-type lectin receptor signaling pathway	0.478858	5/350	5	Bcl3/Plcg2/Mras/Ksr1/Nfatc1
Primary bile acid biosynthesis	0.484785	1/350	1	Baat
Cholinergic synapse	0.486703	5/350	5	Cacna1b/Gng11/Cacna1c/Kcnj14/Pik3r5
Viral myocarditis	0.490298	4/350	4	Cd28/Cd55/Sgcb/Bid
Glutamatergic synapse	0.494506	5/350	5	Grin1/Gng11/Cacna1c/Slc17a8/Slc38a1
Apelin signaling pathway	0.497752	6/350	6	Hdac4/Prkab2/Gng11/Mras/Pik3r5/Notch3
GnRH signaling pathway	0.49908	4/350	4	Cacna1c/Egfr/Ptk2b/Elk1
Leukocyte transendothelial migration	0.502266	5/350	5	Cldn4/Myl10/Plcg2/Cldn18/Ptk2b
IL-17 signaling pathway	0.507796	4/350	4	Cxcl5/Muc5ac/Mmp13/Usp25
Long-term potentiation	0.515033	3/350	3	Grin1/Cacna1c/Rps6ka2
Fc epsilon RI signaling pathway	0.525077	3/350	3	Alox5/Gab2/Plcg2
Natural killer cell mediated cytotoxicity	0.525258	5/350	5	Cd48/Bid/Plcg2/Ptk2b/Nfatc1
Systemic lupus erythematosus	0.525656	6/350	6	Cd28/H3f3c/Fcgr1/C1qa/Hist1h2bg/C3
Cortisol synthesis and secretion	0.535005	3/350	3	Kcnk3/Cacna1c/Cacna1i
Hedgehog signaling pathway	0.538104	2/350	2	Lrp2/Csnk1g3
Dilated cardiomyopathy (DCM)	0.541955	4/350	4	Des/Itgav/Sgcb/Cacna1c
Staphylococcus aureus infection	0.550306	4/350	4	Fcgr1/C1qa/Cfb/C3
Focal adhesion	0.561902	8/350	8	Lamc2/Lamc1/Itgav/Myl10/Egfr/Vtn/Erbb2/Elk1
Glycosaminoglycan biosynthesis - chondroitin sulfate / dermatan sulfate	0.563584	1/350	1	Chsy3
Melanoma	0.56407	3/350	3	Egfr/E2f3/Bak1
Toll-like receptor signaling pathway	0.574868	4/350	4	Tlr2/Tlr1/Cxcl11/Tlr3
HALLMARK_P53_PATHWAY	0.577762	18/342	18	Inhbb/Tnni1/Bmp2/Procr/Blcap/S100a10/Notch2/Sfn/Ephb2/Plxna4/Mxd1/Zbtb16/Pitpnc1/Rpl36-ps3/Hist1h2al/Ephb3/Bak1/Notch3
Glycosaminoglycan degradation	0.581329	1/350	1	Hyal1
AMPK signaling pathway	0.584141	5/350	5	Pfkfb3/Foxo1/Prkab2/Pparg/Pfkp
Tryptophan metabolism	0.585667	2/350	2	Il4i1/Cyp1b1
Sphingolipid metabolism	0.585667	2/350	2	Cers6/Acer2
Cocaine addiction	0.585667	2/350	2	Grin1/Rgs9
AGE-RAGE signaling pathway in diabetic complications	0.590817	4/350	4	Foxo1/Plcg2/Tgfbr2/Nfatc1
MicroRNAs in cancer	0.592741	11/350	11	Cd44/Bmf/Notch2/Plcg2/Egfr/Erbb2/Brca1/E2f3/Bak1/Notch3/Cyp1b1
Human cytomegalovirus infection	0.595114	10/350	10	Itgav/Gng11/Bid/Ccr1/Egfr/E2f3/Ptk2b/Bak1/Nfatc1/Elk1
Amino sugar and nucleotide sugar metabolism	0.596978	2/350	2	Fpgt/Hk1
Th17 cell differentiation	0.598659	4/350	4	Tgfbr2/Hif1a/Il6st/Nfatc1
NOD-like receptor signaling pathway	0.601493	8/350	8	Nek7/Rnasel/Ifi204/Antxr2/Oas2/Oas1a/Nlrp1b/Naip6
Amoebiasis	0.60641	4/350	4	Il1r2/Lamc2/Lamc1/Tlr2
Arginine and proline metabolism	0.608057	2/350	2	Amd2/Amd1
Phenylalanine metabolism	0.614688	1/350	1	Il4i1
Mannose type O-glycan biosynthesis	0.614688	1/350	1	Fut4
Terpenoid backbone biosynthesis	0.614688	1/350	1	Idi1
Relaxin signaling pathway	0.618876	5/350	5	Gng11/Mmp13/Tgfbr2/Egfr/Rxfp3
Fanconi anemia pathway	0.618903	2/350	2	Fancd2/Brca1
Serotonergic synapse	0.625614	5/350	5	Htr5b/Cacna1b/Gng11/Alox5/Cacna1c
Amyotrophic lateral sclerosis (ALS)	0.629518	2/350	2	Grin1/Bid
Vitamin digestion and absorption	0.63036	1/350	1	Slc52a3
EGFR tyrosine kinase inhibitor resistance	0.635925	3/350	3	Plcg2/Egfr/Erbb2
Human immunodeficiency virus 1 infection	0.638862	9/350	9	Tlr2/Gng11/Bid/Trim30d/Bst2/Plcg2/Ptk2b/Bak1/Nfatc1
cAMP signaling pathway	0.639224	8/350	8	Grin1/Oxt/Hcar1/Npy/Adcyap1r1/Cacna1c/Tiam1/Nfatc1
HALLMARK_PI3K_AKT_MTOR_SIGNALING	0.646909	10/342	10	Pikfyve/Dapp1/Melk/Sfn/Actr3b/Plcg2/Egfr/Erbb2/Tiam1/Rps6ka2
Wnt signaling pathway	0.648061	6/350	6	Lef1/Wnt4/Fzd1/Tcf7/Daam1/Nfatc1
TNF signaling pathway	0.658053	4/350	4	Il18r1/Csf1/Pgam5/Bcl3
Insulin resistance	0.658053	4/350	4	Foxo1/Prkab2/Ppp1r3b/Rps6ka2
Folate biosynthesis	0.659823	1/350	1	Akr1b8
Valine, leucine and isoleucine degradation	0.669678	2/350	2	Bcat1/Il4i1
Ubiquitin mediated proteolysis	0.67074	5/350	5	Ube2l6/Ube2c/Rhobtb1/Brca1/Skp2
Ascorbate and aldarate metabolism	0.673665	1/350	1	Ugt2b34
Phototransduction	0.673665	1/350	1	Rgs9
Insulin signaling pathway	0.676886	5/350	5	Foxo1/Prkab2/Ppp1r3b/Hk1/Elk1
Ovarian steroidogenesis	0.679152	2/350	2	Alox5/Cyp1b1
Gap junction	0.684144	3/350	3	Prkg2/Egfr/Tubb4a
Cell adhesion molecules (CAMs)	0.698864	6/350	6	Cd28/Itgav/Cldn4/Cldn18/Icosl/Igsf11
Fatty acid elongation	0.699685	1/350	1	Elovl7
Alcoholism	0.703448	7/350	7	Hdac4/Grin1/H3f3c/Gng11/Npy/Adora2b/Hist1h2bg
HALLMARK_BILE_ACID_METABOLISM	0.70413	8/342	8	Idh1/Dhcr24/Dio1/Pex12/Dio3/Pfkp/Idi1/Ttr
Steroid hormone biosynthesis	0.706405	3/350	3	Ugt2b34/Cyp3a13/Cyp1b1
cGMP-PKG signaling pathway	0.709462	6/350	6	Prkg2/Cacna1c/Trpc6/Pik3r5/Nfatc1/Adra2a
RNA polymerase	0.711908	1/350	1	Polr2d
Circadian rhythm	0.711908	1/350	1	Prkab2
Longevity regulating pathway	0.713555	3/350	3	Foxo1/Prkab2/Pparg
Glycerolipid metabolism	0.714849	2/350	2	Akr1b8/Mboat1
Retinol metabolism	0.720569	3/350	3	Ugt2b34/Cyp3a13/Bco1
Neurotrophin signaling pathway	0.729575	4/350	4	Plcg2/Irak3/Zfp369/Rps6ka2
Retrograde endocannabinoid signaling	0.734113	5/350	5	Cacna1b/Gng11/Cacna1c/Slc17a8/Gabrq
Citrate cycle (TCA cycle)	0.734887	1/350	1	Idh1
Pentose phosphate pathway	0.734887	1/350	1	Pfkp
HALLMARK_ADIPOGENESIS	0.740613	16/342	16	Idh1/Mgst3/Nmt2/Pfkfb3/Gpd2/Por/Ywhag/Pparg/Me1/Enpp1/Arl4d/Pqlc3/Pfkp/Lifr/Angptl4/C3
Yersinia infection	0.741302	4/350	4	Actr3b/Ptk2b/Rps6ka2/Nfatc1
Sphingolipid signaling pathway	0.747019	4/350	4	Cers6/Acer2/Bid/Gab2
Lysosome	0.747019	4/350	4	Ctse/Hyal1/Lgmn/Lipa
Platelet activation	0.75264	4/350	4	P2ry1/Prkg2/Plcg2/Pik3r5
HALLMARK_UV_RESPONSE_UP	0.755346	16/342	16	Igfbp2/Fmo4/Bmp2/Mmp24/Abcb4/Nptx2/Slc6a6/Bid/Nat2/Amd2/Amd1/Il6st/Bak1/Hspa1a/Eno1b/Gal
Glycerophospholipid metabolism	0.759878	3/350	3	Etnk2/Gpd2/Mboat1
Base excision repair	0.765973	1/350	1	Neil3
Amphetamine addiction	0.769289	2/350	2	Grin1/Cacna1c
Choline metabolism in cancer	0.771948	3/350	3	Egfr/Slc22a4/Hif1a
Endocytosis	0.773486	9/350	9	Grk4/Rab11fip1/Tgfbr2/Kif5a/Egfr/Vps25/Hspa1a/Chmp1b/Snx32
Type I diabetes mellitus	0.78309	2/350	2	Cd28/Cpe
T cell receptor signaling pathway	0.783519	3/350	3	Nck2/Cd28/Nfatc1
Aldosterone synthesis and secretion	0.789121	3/350	3	Kcnk3/Cacna1c/Cacna1i
p53 signaling pathway	0.789716	2/350	2	Sfn/Bid
Adipocytokine signaling pathway	0.789716	2/350	2	Prkab2/Npy
Alanine, aspartate and glutamate metabolism	0.793424	1/350	1	Il4i1
Pyruvate metabolism	0.793424	1/350	1	Me1
Aldosterone-regulated sodium reabsorption	0.793424	1/350	1	Sfn
Bile secretion	0.796163	2/350	2	Baat/Abcb4
Dopaminergic synapse	0.803665	4/350	4	Cacna1b/Gng11/Cacna1c/Kif5a
Apoptosis	0.808266	4/350	4	Casp2/Bid/Csf2rb2/Bak1
Gastric acid secretion	0.808535	2/350	2	Cckbr/Kcnj15
HALLMARK_XENOBIOTIC_METABOLISM	0.808701	16/342	16	Idh1/Fmo4/Nmt2/Gstm6/Gstm3/Ephb2/Cda/Por/Slc6a6/Bcat1/F10/Vtn/Id2/Gcnt2/Ephb3/Cfb
Tyrosine metabolism	0.809916	1/350	1	Il4i1
HALLMARK_REACTIVE_OXIGEN_SPECIES_PATHWAY	0.816126	3/342	3	Srxn1/Ftl1-ps2/Pfkp
Porphyrin and chlorophyll metabolism	0.817663	1/350	1	Ugt2b34
Homologous recombination	0.817663	1/350	1	Brca1
Ferroptosis	0.817663	1/350	1	Ncoa4
Synaptic vesicle cycle	0.825842	2/350	2	Cacna1b/Slc17a8
Carbohydrate digestion and absorption	0.832224	1/350	1	Hk1
Basal transcription factors	0.839064	1/350	1	Taf9
HALLMARK_E2F_TARGETS	0.850709	14/342	14	Dclre1b/Melk/Tssk6/Pttg1/Brca1/Kpna2/Cks2/Trip13/Cdkn3/Dscc1/Hmga1/Tubb4a/Suv39h1/Gspt2
Ether lipid metabolism	0.85796	1/350	1	Pla2g7
ABC transporters	0.863754	1/350	1	Abcb4
HALLMARK_MITOTIC_SPINDLE	0.864198	17/342	17	Dst/Nck2/Vil1/Gsn/Prex1/Notch2/Myo1e/Fbxo5/Fgd6/Kif5a/Myh13/Scin/Dnah1/Fgd4/Tiam1/Notch3/Mid2
Insulin secretion	0.869635	2/350	2	Adcyap1r1/Cacna1c
Linoleic acid metabolism	0.874643	1/350	1	Cyp3a13
Human T-cell leukemia virus 1 infection	0.877315	7/350	7	Il1r2/Il15ra/Tgfbr2/Pttg1/E2f3/Nfatc1/Elk1
Cellular senescence	0.879089	5/350	5	Foxo1/Mras/Tgfbr2/E2f3/Nfatc1
mTOR signaling pathway	0.880115	4/350	4	Wnt4/Fzd1/Skp2/Rps6ka2
Antigen processing and presentation	0.889361	2/350	2	Lgmn/Hspa1a
Inflammatory mediator regulation of TRP channels	0.894269	3/350	3	Hrh1/Plcg2/Asic2
Protein processing in endoplasmic reticulum	0.902593	4/350	4	Cryab/Ero1l/Bak1/Hspa1a
VEGF signaling pathway	0.910184	1/350	1	Plcg2
Lysine degradation	0.913852	1/350	1	Suv39h1
Thermogenesis	0.914562	6/350	6	Prkab2/Prkg2/Pparg/Dpf3/Cox17/Rps6ka2
Fatty acid metabolism	0.920746	1/350	1	Elovl7
Long-term depression	0.920746	1/350	1	Prkg2
Glucagon signaling pathway	0.923414	2/350	2	Foxo1/Prkab2
HALLMARK_DNA_REPAIR	0.926476	8/342	8	Cda/Brf2/Cmpk2/Gmpr/Taf9/Pnp/Cox17/Polr2d
Vascular smooth muscle contraction	0.927815	3/350	3	Cacna1c/Adm/Adora2b
Alzheimer disease	0.929356	4/350	4	Grin1/Cacna1c/Bid/Gapdh
Cytosolic DNA-sensing pathway	0.93007	1/350	1	Adar
Allograft rejection	0.93007	1/350	1	Cd28
Graft-versus-host disease	0.932928	1/350	1	Cd28
Necroptosis	0.933111	4/350	4	Pgam5/Bid/Tlr3/Chmp1b
Aminoacyl-tRNA biosynthesis	0.935669	1/350	1	Pars2
Renal cell carcinoma	0.940821	1/350	1	Hif1a
HALLMARK_PROTEIN_SECRETION	0.946835	5/342	5	Dst/Clcn4/Egfr/Erbb2/Rps6ka2
Prolactin signaling pathway	0.949924	1/350	1	Prlr
HALLMARK_OXIDATIVE_PHOSPHORYLATION	0.958249	10/342	10	Idh1/Mgst3/Faxc/Por/Slc25a13/Gm1840/Mtrf1l/Cox17/Hspa1a/Gm10053
Huntington disease	0.958425	4/350	4	Grin1/Pparg/Dnah1/Polr2d
Salivary secretion	0.961027	1/350	1	Prkg2
Autoimmune thyroid disease	0.962623	1/350	1	Cd28
HALLMARK_UNFOLDED_PROTEIN_RESPONSE	0.962911	6/342	6	Kif5a/Ccl8/Ero1l/Hspa1a/Tubb4a/Dcp2
HALLMARK_PANCREAS_BETA_CELLS	0.965354	1/342	1	Foxo1
Autophagy - animal	0.970999	2/350	2	Mras/Hif1a
Cardiac muscle contraction	0.972108	1/350	1	Cacna1c
Arachidonic acid metabolism	0.975398	1/350	1	Alox5
Progesterone-mediated oocyte maturation	0.976407	1/350	1	Rps6ka2
Protein digestion and absorption	0.976407	1/350	1	Gm10334
HALLMARK_APICAL_JUNCTION	0.984107	13/342	13	Lamc2/Lamc1/Ywhah/Cldn4/Muc5ac/Tll1/Plcg2/Cldn18/Egfr/Slit3/Myh13/Erbb2/Tjp2
Non-alcoholic fatty liver disease (NAFLD)	0.986351	2/350	2	Prkab2/Bid
Adrenergic signaling in cardiomyocytes	0.986838	2/350	2	Cacna1c/Pik3r5
Pancreatic secretion	0.987414	1/350	1	Gm10334
NF-kappa B signaling pathway	0.989358	1/350	1	Plcg2
HALLMARK_MYC_TARGETS_V2	0.990185	1/342	1	Hk1
Ribosome biogenesis in eukaryotes	0.992067	1/350	1	Pwp2
Spliceosome	0.996117	1/350	1	Hspa1a
Oxidative phosphorylation	0.996277	1/350	1	Cox17
Parkinson disease	0.997556	1/350	1	Ube2l6
RNA transport	0.999074	1/350	1	Pabpc4l
HALLMARK_MYC_TARGETS_V1	0.999777	6/342	6	Gm8730/Gm12355/Kpna2/Rpl34-ps2/Cstf2t/Gspt2
